# Supplementary material for: Mouse mammary stem cells express prognostic markers for triple-negative breast cancer
Source: Breast Cancer Res. 2015 Mar 4;17(1):31. doi: 10.1186/s13058-015-0539-6 (PMC4381533; doi:10.1186/s13058-015-0539-6)
Supplement: Additional file 4: — Clinico-pathological features of the Lehmann dataset [ 26 ]. [file 13058_2015_539_MOESM4_ESM.xlsx]

## Sheet: TNBC532Lehmann.pdata.xls
Additional File 4
sampleNames	Batch	SampleType	Source_Name	dataSet	clusterLehmann	subtypeLehmann	usedByKarn	ArrayDesign	CEL_FileName	GEO_Number	Array_Design	Tumour_Grade	ER_IHC	PR_IHC	HER2_IHC	p53_Status	Node_Status	Tumour_Stage	Tumour_Size	Ethnicity	Age	e.rfs	t.rfs	e.os	e.osBC	t.os	e.dmfs	t.dmfs	Hormonal_Therapy	Chemo_Therapy	Radiation_Therapy	Array_Data_File	CEL_Array_Data_File	Histological_Type	LVI	BRCA1_germline
ETABM1639355773	1	tumor	ETABM1639355773	ETABM158	2	BL1	no	U133AAofAv2	ETABM1639355773.CEL	ETABM158	A.AFFY.76	3	0	0	0	mt	0	2	3.7	Caucasian	60	1		0		8.33	0	3.07	yes	yes	no	LBL_POP_W405609.F07.CEL	E-TABM-158-raw-cel-1639355773.cel
ETABM1639355837	1	tumor	ETABM1639355837	ETABM158	3	BL2	no	U133AAofAv2	ETABM1639355837.CEL	ETABM158	A.AFFY.76	1	0	0	0	mt	0	1	1.5	Other	45	1		1		0.86	0	0.86	no	no	no	LBL_POP_W405609.H06.CEL	E-TABM-158-raw-cel-1639355837.cel
ETABM1639355859	1	tumor	ETABM1639355859	ETABM158	3	BL2	no	U133AAofAv2	ETABM1639355859.CEL	ETABM158	A.AFFY.76	2	0	0			1	2	1.9	Caucasian	51	0		0		1.51	0	1.51	yes	no	no	LBL_POP_W405609.H01.CEL	E-TABM-158-raw-cel-1639355859.cel
ETABM1639355985	1	tumor	ETABM1639355985	ETABM158	7	LAR	no	U133AAofAv2	ETABM1639355985.CEL	ETABM158	A.AFFY.76	3	0	0	0	mt	1	2	2.4	African.American	54	1		1		2.24	1	1.32	yes	yes	yes	LBL_POP_W405609.G02.CEL	E-TABM-158-raw-cel-1639355985.cel
ETABM1639356160	1	tumor	ETABM1639356160	ETABM158	4	IM	no	U133AAofAv2	ETABM1639356160.CEL	ETABM158	A.AFFY.76	3	0	0			1	2	3	Other	49	0		0		11.32	0	11.32	no	yes	yes	091604_WN405650_LBLPOPII.B10.CEL	E-TABM-158-raw-cel-1639356160.cel
ETABM1639356184	1	tumor	ETABM1639356184	ETABM158	5	M	no	U133AAofAv2	ETABM1639356184.CEL	ETABM158	A.AFFY.76	2	0	0	0	wt	1	2	2	Other	72	0		0		11.56	0	8.67	no	yes	no	LBL_POP_W405609.D01.CEL	E-TABM-158-raw-cel-1639356184.cel
ETABM1639356484	1	tumor	ETABM1639356484	ETABM158	1	UNS	no	U133AAofAv2	ETABM1639356484.CEL	ETABM158	A.AFFY.76		0	0			1	3	4.5	Caucasian	72	0		0		5.79	0	5.79	no	no	yes	091604_WN405650_LBLPOPII.C04.CEL	E-TABM-158-raw-cel-1639356484.cel
ETABM1639356548	1	tumor	ETABM1639356548	ETABM158	2	BL1	no	U133AAofAv2	ETABM1639356548.CEL	ETABM158	A.AFFY.76	2	0	0	0	wt	0	1	1.9	Other	36	0		0		10.2	0	10.2	no	no	yes	LBL_POP_W405609.D04.CEL	E-TABM-158-raw-cel-1639356548.cel
ETABM1639356632	1	tumor	ETABM1639356632	ETABM158	4	IM	no	U133AAofAv2	ETABM1639356632.CEL	ETABM158	A.AFFY.76	3	0	0	0	mt	0	2	3	Caucasian	47	1		0		1.03	1	0.25	yes	yes	no	LBL_POP5_4006154_240.D08_v4.cel	E-TABM-158-raw-cel-1639356632.cel
ETABM1639356696	1	tumor	ETABM1639356696	ETABM158	6	MSL	no	U133AAofAv2	ETABM1639356696.CEL	ETABM158	A.AFFY.76	2	0	0	0	wt	0	1	1.5	Caucasian	55	0		0		6.76	0	6.76	yes	no	yes	LBL_POP_W405609.G01.CEL	E-TABM-158-raw-cel-1639356696.cel
ETABM1639356716	1	tumor	ETABM1639356716	ETABM158	4	IM	no	U133AAofAv2	ETABM1639356716.CEL	ETABM158	A.AFFY.76		0	0	0	mt	0	2	3.8	Caucasian	44	0		0		9.98	0	9.98	no	yes	yes	LBL_POP_W405609.H07.CEL	E-TABM-158-raw-cel-1639356716.cel
ETABM1639356908	1	tumor	ETABM1639356908	ETABM158	3	BL2	no	U133AAofAv2	ETABM1639356908.CEL	ETABM158	A.AFFY.76	2	0	0	0	mt	1	4	4	Caucasian	53	0		0		5.57	0	5.57	no	yes	no	LBL_POP_W405609.E05.CEL	E-TABM-158-raw-cel-1639356908.cel
ETABM1639357014	1	tumor	ETABM1639357014	ETABM158	5	M	no	U133AAofAv2	ETABM1639357014.CEL	ETABM158	A.AFFY.76	3	0	0	0	mt	0	2	2.3	Caucasian	59	0		0		10.31	0	10.31	no	no	yes	LBL_POP_W405609.B12.CEL	E-TABM-158-raw-cel-1639357014.cel
ETABM1639357098	1	tumor	ETABM1639357098	ETABM158	2	BL1	no	U133AAofAv2	ETABM1639357098.CEL	ETABM158	A.AFFY.76	2	0	0	0	wt	1	2	2.3	Caucasian	62	0		0		7.25	0	6.02	no	yes	no	LBL_POP5_4006154_240.E05_v4.cel	E-TABM-158-raw-cel-1639357098.cel
ETABM1639357162	1	tumor	ETABM1639357162	ETABM158	7	LAR	no	U133AAofAv2	ETABM1639357162.CEL	ETABM158	A.AFFY.76	1	0	0	0	wt	1	3	6	Caucasian	50	0		0		9.94	0	9.94	yes	yes	yes	LBL_POP_W405609.G04.CEL	E-TABM-158-raw-cel-1639357162.cel
ETABM1639357380	1	tumor	ETABM1639357380	ETABM158	5	M	no	U133AAofAv2	ETABM1639357380.CEL	ETABM158	A.AFFY.76	2	0		0	mt	0	1	1.5	Caucasian	50	1		1		5.67	1	3.62	no	yes	yes	LBL_POP_W405609.A02.CEL	E-TABM-158-raw-cel-1639357380.cel
ETABM1639357580	1	tumor	ETABM1639357580	ETABM158	6	MSL	no	U133AAofAv2	ETABM1639357580.CEL	ETABM158	A.AFFY.76	1	0	0	0	wt	1	2	1.5	Caucasian	39	0		0		5.64	0	5.64	yes	yes	no	LBL_POP_W405609.D02.CEL	E-TABM-158-raw-cel-1639357580.cel
ETABM1639357600	1	tumor	ETABM1639357600	ETABM158	3	BL2	no	U133AAofAv2	ETABM1639357600.CEL	ETABM158	A.AFFY.76	3	0	1	0	mt	0	2	2.1	Caucasian	47	0		0		8.38	0	8.38	no	yes	yes	LBL_POP_W405609.C02.CEL	E-TABM-158-raw-cel-1639357600.cel
ETABM1639357756	1	tumor	ETABM1639357756	ETABM158	4	IM	no	U133AAofAv2	ETABM1639357756.CEL	ETABM158	A.AFFY.76	1	0	0			0	1	2	Caucasian	57	0		0		10.98	0	10.98	no	yes	yes	LBL_POP_W405609.E01.CEL	E-TABM-158-raw-cel-1639357756.cel
ETABM1639357912	1	tumor	ETABM1639357912	ETABM158	1	UNS	no	U133AAofAv2	ETABM1639357912.CEL	ETABM158	A.AFFY.76	3	0	0	0	mt	0	2	3.2	Caucasian	51	0		0		7.86	0	7.86	no	no	yes	LBL_POP_W405609.D05.CEL	E-TABM-158-raw-cel-1639357912.cel
ETABM1639357976	1	tumor	ETABM1639357976	ETABM158	2	BL1	no	U133AAofAv2	ETABM1639357976.CEL	ETABM158	A.AFFY.76	3	0	0			1	2	2	Caucasian	31	1		0		9.82	1	6.52	no	yes	no	091604_WN405650_LBLPOPII.H03.CEL	E-TABM-158-raw-cel-1639357976.cel
ETABM1639358124	1	tumor	ETABM1639358124	ETABM158	1	UNS	no	U133AAofAv2	ETABM1639358124.CEL	ETABM158	A.AFFY.76	2	0	0	0	mt	1	2	3	Caucasian	40	0		0		9.71	0	9.71	no	yes	yes	LBL_POP_W405609.H02.CEL	E-TABM-158-raw-cel-1639358124.cel
ETABM1639358188	1	tumor	ETABM1639358188	ETABM158	6	MSL	no	U133AAofAv2	ETABM1639358188.CEL	ETABM158	A.AFFY.76	2	0	1			1	2	3.5	Caucasian	43	0		0		4.39	0	4.39	no	yes	no	091604_WN405650_LBLPOPII.F01.CEL	E-TABM-158-raw-cel-1639358188.cel
ETABM1639358332	1	tumor	ETABM1639358332	ETABM158	3	BL2	no	U133AAofAv2	ETABM1639358332.CEL	ETABM158	A.AFFY.76	3	1	1			0	2	2.5	Caucasian	44	0		0		13.75	0	13.75	no	yes	yes	091604_WN405650_LBLPOPII.G02.CEL	E-TABM-158-raw-cel-1639358332.cel
ETABM1639358396	1	tumor	ETABM1639358396	ETABM158	5	M	no	U133AAofAv2	ETABM1639358396.CEL	ETABM158	A.AFFY.76	3	0	0	0	mt	1	2	3.5	Caucasian	50	0		0		8.6	0	8.6	no	yes	yes	LBL_POP_W405609.G03.CEL	E-TABM-158-raw-cel-1639358396.cel
AB01712163	2	tumor	AB01712163	MDA133	2	BL1	yes	HGU133A	AB01712163.CEL	MDA133		3	0	1	0		4		9	Caucasian														IDC
AB01723040	2	tumor	AB01723040	MDA133	2	BL1	yes	HGU133A	AB01723040.CEL	MDA133		3	0	0	0		0		0	Hsipanic														IDC
AB01724707	2	tumor	AB01724707	MDA133	4	IM	yes	HGU133A	AB01724707.CEL	MDA133		3	0	0	0		0		0	Caucasian														IDC
AB01779189	2	tumor	AB01779189	MDA133	7	LAR	yes	HGU133A	AB01779189.CEL	MDA133		3	0	0	0		0		0.5	African.American														IDC
AB01833522	2	tumor	AB01833522	MDA133	1	UNS	yes	HGU133A	AB01833522.CEL	MDA133			0	0	0		0		4.5	Hsipanic														IDC
AB01833716	2	tumor	AB01833716	MDA133	5	M	yes	HGU133A	AB01833716.CEL	MDA133			0	0	0		0		0	Caucasian														IDC
AB01833756	2	tumor	AB01833756	MDA133	4	IM	yes	HGU133A	AB01833756.CEL	MDA133		3	0	0	0		0		1.1	Caucasian														IDC
AB01913261	2	tumor	AB01913261	MDA133	1	UNS	yes	HGU133A	AB01913261.CEL	MDA133		3	0	1	0		0		0	Caucasian														IDC
AB01913684	2	tumor	AB01913684	MDA133	4	IM	yes	HGU133A	AB01913684.CEL	MDA133		3	0	0	0		0		0.1	Hsipanic														IDC
AB01983478	2	tumor	AB01983478	MDA133	3	BL2	yes	HGU133A	AB01983478.CEL	MDA133		3	0	1	0		4		0.5	Asian														IDC
AB01988622	2	tumor	AB01988622	MDA133	7	LAR	yes	HGU133A	AB01988622.CEL	MDA133			0	0	0		2		1.4	Caucasian														IDC
AB01988634	2	tumor	AB01988634	MDA133	2	BL1	yes	HGU133A	AB01988634.CEL	MDA133		3	0	0	0		0		0	Caucasian														IDC
AB01988712	2	tumor	AB01988712	MDA133	7	LAR	yes	HGU133A	AB01988712.CEL	MDA133		3	0	0	0		0		0	African.American														IDC
AB01988722	2	tumor	AB01988722	MDA133	4	IM	yes	HGU133A	AB01988722.CEL	MDA133		3	0	1	0		0		0	Hsipanic														IDC
AB01988742	2	tumor	AB01988742	MDA133	2	BL1	yes	HGU133A	AB01988742.CEL	MDA133		3	0	0	0		0		0	Caucasian														IDC
AB01988743	2	tumor	AB01988743	MDA133	3	BL2	yes	HGU133A	AB01988743.CEL	MDA133		3	0	0	0		0		0	Caucasian														IDC
AB02260970	2	tumor	AB02260970	MDA133	3	BL2	yes	HGU133A	AB02260970.CEL	MDA133		3	0	0	0					African.American														Mixed
AB02261485	2	tumor	AB02261485	MDA133	6	MSL	yes	HGU133A	AB02261485.CEL	MDA133			1	0	0		0		8.5	Caucasian														Mixed
AB02262619	2	tumor	AB02262619	MDA133	3	BL2	yes	HGU133A	AB02262619.CEL	MDA133		3	0	0	1		3		4	Caucasian														IDC
AB02263389	2	tumor	AB02263389	MDA133	2	BL1	yes	HGU133A	AB02263389.CEL	MDA133		3	0	0	0		4		1.5	Caucasian														Mixed
AB02263399	2	tumor	AB02263399	MDA133	5	M	yes	HGU133A	AB02263399.CEL	MDA133		3	0	0	0		0		0	Caucasian														IDC
GSM107080	3	tumor	GSM107080	GSE1456	2	BL1	yes	HGU133A	GSM107080.CEL	GSE1456	A.AFFY.33	3										0	6.38	0	0	6.38
GSM107082	3	tumor	GSM107082	GSE1456	2	BL1	yes	HGU133A	GSM107082.Cel	GSE1456	A.AFFY.33											1	4.08	1	1	5.51
GSM107101	3	tumor	GSM107101	GSE1456	6	MSL	yes	HGU133A	GSM107101.CEL	GSE1456	A.AFFY.33	2										0	7.38	0	0	7.38
GSM107102	3	tumor	GSM107102	GSE1456	4	IM	yes	HGU133A	GSM107102.CEL	GSE1456	A.AFFY.33	3										0	7.29	0	0	7.29
GSM107115	3	tumor	GSM107115	GSE1456	5	M	yes	HGU133A	GSM107115.CEL	GSE1456	A.AFFY.33	3										0	6.86	0	0	6.86
GSM107129	3	tumor	GSM107129	GSE1456	5	M	yes	HGU133A	GSM107129.CEL	GSE1456	A.AFFY.33	3										1	1.55	1	1	2.38
GSM107131	3	tumor	GSM107131	GSE1456	4	IM	yes	HGU133A	GSM107131.CEL	GSE1456	A.AFFY.33	3										0	7.54	0	0	7.54
GSM107135	3	tumor	GSM107135	GSE1456	7	LAR	yes	HGU133A	GSM107135.CEL	GSE1456	A.AFFY.33	3										0	6.31	0	0	6.31
GSM107141	3	tumor	GSM107141	GSE1456	5	M	yes	HGU133A	GSM107141.CEL	GSE1456	A.AFFY.33	3										0	6.02	0	0	6.02
GSM107166	3	tumor	GSM107166	GSE1456	1	UNS	yes	HGU133A	GSM107166.CEL	GSE1456	A.AFFY.33	2										1	6.24	1	1	6.72
GSM107183	3	tumor	GSM107183	GSE1456	4	IM	yes	HGU133A	GSM107183.CEL	GSE1456	A.AFFY.33	3										0	8.13	0	0	8.13
GSM107186	3	tumor	GSM107186	GSE1456	6	MSL	yes	HGU133A	GSM107186.CEL	GSE1456	A.AFFY.33	2										0	6.05	0	0	6.05
GSM107191	3	tumor	GSM107191	GSE1456	1	UNS	yes	HGU133A	GSM107191.CEL	GSE1456	A.AFFY.33	3										0	6.55	0	0	6.55
GSM107195	3	tumor	GSM107195	GSE1456	3	BL2	yes	HGU133A	GSM107195.CEL	GSE1456	A.AFFY.33	3										1	1.12	1	1	1.72
GSM107196	3	tumor	GSM107196	GSE1456	1	UNS	yes	HGU133A	GSM107196.CEL	GSE1456	A.AFFY.33	3										1	6.44	0	0	7.71
GSM107198	3	tumor	GSM107198	GSE1456	1	UNS	yes	HGU133A	GSM107198.CEL	GSE1456	A.AFFY.33	2										0	7.67	0	0	7.67
GSM107206	3	tumor	GSM107206	GSE1456	7	LAR	yes	HGU133A	GSM107206.CE:	GSE1456	A.AFFY.33											1	1.46	1	1	3.84
GSM107215	3	tumor	GSM107215	GSE1456	5	M	yes	HGU133A	GSM107215.CEL	GSE1456	A.AFFY.33	3										1	1.26	1	0	2.28
GSM107217	3	tumor	GSM107217	GSE1456	2	BL1	yes	HGU133A	GSM107217.CEL	GSE1456	A.AFFY.33	3										0	7.19	0	0	7.19
GSM107218	3	tumor	GSM107218	GSE1456	3	BL2	yes	HGU133A	GSM107218.CEL	GSE1456	A.AFFY.33	3										0	6.44	0	0	6.44
GSM107219	3	tumor	GSM107219	GSE1456	7	LAR	yes	HGU133A	GSM107219.CEL	GSE1456	A.AFFY.33	3										1	0.9	1	1	4.41
GSM107229	3	tumor	GSM107229	GSE1456	2	BL1	yes	HGU133A	GSM107229.CEL	GSE1456	A.AFFY.33	3										1	1.38	1	1	4.87
GSM120649	4	tumor	GSM120649	GSE5327	6	MSL	yes	HGU133A	GSM120649.CEL	GSE5327	A.AFFY.33		0														0	11.3388
GSM120654	4	tumor	GSM120654	GSE5327	7	LAR	yes	HGU133A	GSM120654.CEL	GSE5327	A.AFFY.33		0														0	8.10929
GSM120656	4	tumor	GSM120656	GSE5327	2	BL1	yes	HGU133A	GSM120656.CEL	GSE5327	A.AFFY.33		0														1	1.87432
GSM120657	4	tumor	GSM120657	GSE5327	2	BL1	yes	HGU133A	GSM120657.CEL	GSE5327	A.AFFY.33		0														0	5.09016
GSM120660	4	tumor	GSM120660	GSE5327	2	BL1	yes	HGU133A	GSM120660.CEL	GSE5327	A.AFFY.33		0														0	9.70492
GSM120661	4	tumor	GSM120661	GSE5327	4	IM	yes	HGU133A	GSM120661.CEL	GSE5327	A.AFFY.33		0														0	7.21312
GSM120663	4	tumor	GSM120663	GSE5327	4	IM	yes	HGU133A	GSM120663.CEL	GSE5327	A.AFFY.33		0														1	2.41257
GSM120666	4	tumor	GSM120666	GSE5327	4	IM	yes	HGU133A	GSM120666.CEL	GSE5327	A.AFFY.33		0														0	7.28962
GSM120669	4	tumor	GSM120669	GSE5327	6	MSL	yes	HGU133A	GSM120669.CEL	GSE5327	A.AFFY.33		0														0	8.01913
GSM120671	4	tumor	GSM120671	GSE5327	2	BL1	yes	HGU133A	GSM120671.CEL	GSE5327	A.AFFY.33		0														1	1.96995
GSM120672	4	tumor	GSM120672	GSE5327	3	BL2	yes	HGU133A	GSM120672.CEL	GSE5327	A.AFFY.33		0														0	10.6448
GSM120677	4	tumor	GSM120677	GSE5327	2	BL1	yes	HGU133A	GSM120677.CEL	GSE5327	A.AFFY.33		0														0	5.69672
GSM120682	4	tumor	GSM120682	GSE5327	2	BL1	yes	HGU133A	GSM120682.CEL	GSE5327	A.AFFY.33		0														0	6.36066
GSM120686	4	tumor	GSM120686	GSE5327	5	M	yes	HGU133A	GSM120686.CEL	GSE5327	A.AFFY.33		0														0	6.73771
GSM120691	4	tumor	GSM120691	GSE5327	6	MSL	yes	HGU133A	GSM120691.CEL	GSE5327	A.AFFY.33		0														0	8.56558
GSM120707	4	tumor	GSM120707	GSE5327	7	LAR	yes	HGU133A	GSM120707.CEL	GSE5327	A.AFFY.33		0														1	1.80055
GSM136373	5	tumor	GSM136373	GSE5847	2	BL1	no	HGU133A	GSM136373.CEL	GSE5874	A.AFFY.33		0					3b						1						1				IBC
GSM136377	5	tumor	GSM136377	GSE5847	2	BL1	no	HGU133A	GSM136377.CEL	GSE5874	A.AFFY.33		0		0			3b						1						1				IDC
GSM136378	5	tumor	GSM136378	GSE5847	UNC		no	HGU133A	GSM136378.CEL	GSE5874	A.AFFY.33		1		0			3b						0						1				IBC
GSM136379	5	tumor	GSM136379	GSE5847	2	BL1	no	HGU133A	GSM136379.CEL	GSE5874	A.AFFY.33		0		0			3a						1						1				IBC
GSM136383	5	tumor	GSM136383	GSE5847	2	BL1	no	HGU133A	GSM136383.CEL	GSE5874	A.AFFY.33		0		0			4						1						1				IBC
GSM136384	5	tumor	GSM136384	GSE5847	7	LAR	no	HGU133A	GSM136384.CEL	GSE5874	A.AFFY.33		0					3a						1										IBC
GSM136385	5	tumor	GSM136385	GSE5847	2	BL1	no	HGU133A	GSM136385.CEL	GSE5874	A.AFFY.33		0		0			3b						1						1				IBC
GSM136386	5	tumor	GSM136386	GSE5847	6	MSL	no	HGU133A	GSM136386.CEL	GSE5874	A.AFFY.33		1		0			1						0						0				IDC
GSM136387	5	tumor	GSM136387	GSE5847	4	IM	no	HGU133A	GSM136387.CEL	GSE5874	A.AFFY.33		0		0			2a						0						0				IDC
GSM136389	5	tumor	GSM136389	GSE5847	6	MSL	no	HGU133A	GSM136389.CEL	GSE5874	A.AFFY.33		1		0			1						0						0				IDC
GSM136400	5	tumor	GSM136400	GSE5847	2	BL1	no	HGU133A	GSM136400.CEL	GSE5874	A.AFFY.33		0		0			2b						0						1				IDC
GSM136404	5	tumor	GSM136404	GSE5847	6	MSL	no	HGU133A	GSM136404.CEL	GSE5874	A.AFFY.33		1		0			1						1						0				IDC
GSM136408	5	tumor	GSM136408	GSE5847	7	LAR	no	HGU133A	GSM136408.CEL	GSE5874	A.AFFY.33		0		0			2b						1						1				IDC
GSM136412	5	tumor	GSM136412	GSE5847	6	MSL	no	HGU133A	GSM136412.CEL	GSE5874	A.AFFY.33		0		0			2b						1						1				IDC
GSM136415	5	tumor	GSM136415	GSE5847	6	MSL	no	HGU133A	GSM136415.CEL	GSE5874	A.AFFY.33		0					3a						1						1				IDC
GSM136416	5	tumor	GSM136416	GSE5847	5	M	no	HGU133A	GSM136416.CEL	GSE5874	A.AFFY.33		0		0			2b						1						1				IDC
GSM136418	5	tumor	GSM136418	GSE5847	5	M	no	HGU133A	GSM136418.CEL	GSE5874	A.AFFY.33		0		0			2b						1						1				IDC
GSM177885	6	tumor	GSM177885	GSE7390	7	LAR	yes	HGU133A	GSM177885.CEL	GSE7390	A.AFFY.33	3	0				0		3		57	1	2.0309	1		2.63202	1	2.0309							2
GSM177887	6	tumor	GSM177887	GSE7390	5	M	yes	HGU133A	GSM177887.CEL	GSE7390	A.AFFY.33	3	0				0		2.5		48	1	1.47191	1		2.58989	1	1.47191							2
GSM177891	6	tumor	GSM177891	GSE7390	2	BL1	yes	HGU133A	GSM177891.CEL	GSE7390	A.AFFY.33	3	0				0		2		44	1	1.99157	0		16.7051	0	16.7051							3
GSM177897	6	tumor	GSM177897	GSE7390	2	BL1	yes	HGU133A	GSM177897.CEL	GSE7390	A.AFFY.33	3	0				0		4.5		46	0	17.5534	0		17.5534	0	17.5534							3
GSM177898	6	tumor	GSM177898	GSE7390	7	LAR	yes	HGU133A	GSM177898.CEL	GSE7390	A.AFFY.33	2	0				0		2		57	1	7.98034	1		12.2809	1	11.4213							2
GSM177899	6	tumor	GSM177899	GSE7390	4	IM	yes	HGU133A	GSM177899.CEL	GSE7390	A.AFFY.33	3	0				0		2.5		33	1	1.28652	1		2.74438	1	1.9382							3
GSM177903	6	tumor	GSM177903	GSE7390	7	LAR	yes	HGU133A	GSM177903.CEL	GSE7390	A.AFFY.33	2	0				0		2.5		57	1	5.11236	1		10.0843	1	8.04213							3
GSM177909	6	tumor	GSM177909	GSE7390	4	IM	yes	HGU133A	GSM177909.CEL	GSE7390	A.AFFY.33	3	0				0		2.5		58	1	0.339888	1		4.70225	1	3.28933							3
GSM177913	6	tumor	GSM177913	GSE7390	2	BL1	yes	HGU133A	GSM177913.CEL	GSE7390	A.AFFY.33	3	0				0		2		47	0	15.5028	0		15.5028	0	15.5028							3
GSM177925	6	tumor	GSM177925	GSE7390	5	M	yes	HGU133A	GSM177925.CEL	GSE7390	A.AFFY.33	3	0				0		2.7		52	0	15.8736	0		15.8736	0	15.8736							1
GSM177935	6	tumor	GSM177935	GSE7390	2	BL1	yes	HGU133A	GSM177935.CEL	GSE7390	A.AFFY.33	3	0				0		3.1		37	1	1.18258	1		2.23034	1	1.18258							2
GSM177943	6	tumor	GSM177943	GSE7390	2	BL1	yes	HGU133A	GSM177943.CEL	GSE7390	A.AFFY.33	2	0				0		1.2		39	0	9.25843	0		9.25843	0	9.25843							2
GSM177954	6	tumor	GSM177954	GSE7390	1	UNS	yes	HGU133A	GSM177954.CEL	GSE7390	A.AFFY.33	2	0				0		2		37	1	2.25562	1		2.94663	1	2.25562							1
GSM177963	6	tumor	GSM177963	GSE7390	3	BL2	yes	HGU133A	GSM177963.CEL	GSE7390	A.AFFY.33	3	1				0		3		45	0	4.88764	0		4.88764	0	4.88764							3
GSM177970	6	tumor	GSM177970	GSE7390	2	BL1	yes	HGU133A	GSM177970.CEL	GSE7390	A.AFFY.33	3	0				0		1.5		47	0	9.25	0		9.25	0	9.25							1
GSM177975	6	tumor	GSM177975	GSE7390	4	IM	yes	HGU133A	GSM177975.CEL	GSE7390	A.AFFY.33	3	0				0		2.1		46	1	4.75562	1		8.38483	1	4.75562							NA
GSM177979	6	tumor	GSM177979	GSE7390	4	IM	yes	HGU133A	GSM177979.CEL	GSE7390	A.AFFY.33	3	0				0		5		39	1	7.19382	1		8.32865	1	8.32865							NA
GSM177993	6	tumor	GSM177993	GSE7390	5	M	yes	HGU133A	GSM177993.CEL	GSE7390	A.AFFY.33	2	0				0		2		38	1	0.755618	1		1.16011	1	0.755618							NA
GSM177999	6	tumor	GSM177999	GSE7390	5	M	yes	HGU133A	GSM177999.CEL	GSE7390	A.AFFY.33	2	0				0		4		43	1	1.10674	1		1.37921	1	1.10674							NA
GSM178001	6	tumor	GSM178001	GSE7390	5	M	yes	HGU133A	GSM178001.CEL	GSE7390	A.AFFY.33	3	1				0		1.4		40	0	7.16011	0		7.16011	0	7.16011							NA
GSM178003	6	tumor	GSM178003	GSE7390	3	BL2	yes	HGU133A	GSM178003.CEL	GSE7390	A.AFFY.33	3	0				0		2		43	1	8.1236	1		8.1236	1	8.1236							NA
GSM178009	6	tumor	GSM178009	GSE7390	3	BL2	yes	HGU133A	GSM178009.CEL	GSE7390	A.AFFY.33	3	0				0		3.8		53	1	0.77809	1		1.80337	1	0.811798							NA
GSM178011	6	tumor	GSM178011	GSE7390	4	IM	yes	HGU133A	GSM178011.CEL	GSE7390	A.AFFY.33	NA	1				0		2.2		38	1	13.9663	0		17.9747	0	17.9747							NA
GSM178012	6	tumor	GSM178012	GSE7390	4	IM	yes	HGU133A	GSM178012.CEL	GSE7390	A.AFFY.33	3	1				0		2		38	0	15.9635	0		15.9635	0	15.9635							NA
GSM178017	6	tumor	GSM178017	GSE7390	7	LAR	yes	HGU133A	GSM178017.CEL	GSE7390	A.AFFY.33	3	0				0		1		56	0	13.9888	0		13.9888	0	13.9888							NA
GSM178058	6	tumor	GSM178058	GSE7390	3	BL2	yes	HGU133A	GSM178058.CEL	GSE7390	A.AFFY.33	3	1				0		2		46	0	14.4831	0		14.4831	0	14.4831							NA
GSM178075	6	tumor	GSM178075	GSE7390	4	IM	yes	HGU133A	GSM178075.CEL	GSE7390	A.AFFY.33	3	0				0		3.2		48	0	8.08708	0		8.08708	0	8.08708							NA
GSM178078	6	tumor	GSM178078	GSE7390	1	UNS	yes	HGU133A	GSM178078.CEL	GSE7390	A.AFFY.33	3	0				0		2.2		39	0	15.9354	0		15.9354	0	15.9354							NA
GSM178082	6	tumor	GSM178082	GSE7390	5	M	yes	HGU133A	GSM178082.CEL	GSE7390	A.AFFY.33	3	0				0		2.5		39	1	3.77809	0		5.00281	0	5.00281							NA
GSM26871	7	tumor	GSM26871	GSE1561	2	BL1	no	HGU133A	GSM26871.CEL	GSE1561		3						2																IBC
GSM26880	7	tumor	GSM26880	GSE1561	3	BL2	no	HGU133A	GSM26880.CEL	GSE1561		3						2																IBC
GSM26882	7	tumor	GSM26882	GSE1561	4	IM	no	HGU133A	GSM26882.CEL	GSE1561		3						2																IBC
GSM26884	7	tumor	GSM26884	GSE1561	2	BL1	no	HGU133A	GSM26884.CEL	GSE1561		3						3																IBC
GSM26886	7	tumor	GSM26886	GSE1561	7	LAR	no	HGU133A	GSM26886.CEL	GSE1561		2						2																IBC
GSM26889	7	tumor	GSM26889	GSE1561	3	BL2	no	HGU133A	GSM26889.CEL	GSE1561		2						3																IBC
GSM26892	7	tumor	GSM26892	GSE1561	2	BL1	no	HGU133A	GSM26892.CEL	GSE1561		3						2																IBC
GSM26893	7	tumor	GSM26893	GSE1561	2	BL1	no	HGU133A	GSM26893.CEL	GSE1561		3						3																IBC
GSM26895	7	tumor	GSM26895	GSE1561	1	UNS	no	HGU133A	GSM26895.CEL	GSE1561		3						2																IBC
GSM26898	7	tumor	GSM26898	GSE1561	5	M	no	HGU133A	GSM26898.CEL	GSE1561		3						3																IBC
GSM26902	7	tumor	GSM26902	GSE1561	5	M	no	HGU133A	GSM26902.CEL	GSE1561		3						2																IBC
GSM26903	7	tumor	GSM26903	GSE1561	7	LAR	no	HGU133A	GSM26903.CEL	GSE1561								4																IBC
GSM26905	7	tumor	GSM26905	GSE1561	2	BL1	no	HGU133A	GSM26905.CEL	GSE1561		2						3																IBC
GSM26906	7	tumor	GSM26906	GSE1561	4	IM	no	HGU133A	GSM26906.CEL	GSE1561		3						2																IBC
GSM26908	7	tumor	GSM26908	GSE1561	1	UNS	no	HGU133A	GSM26908.CEL	GSE1561		3						3																IBC
GSM26910	7	tumor	GSM26910	GSE1561	7	LAR	no	HGU133A	GSM26910.CEL	GSE1561		3						4																IBC
GSM282385	8	tumor	GSM282385	GSE11121	1	UNS	yes	HGU133A	GSM282385.CEL	GSE11121	A.AFFY.33	2					0		2.2								0	7.41667
GSM282413	8	tumor	GSM282413	GSE11121	5	M	yes	HGU133A	GSM282413.CEL	GSE11121	A.AFFY.33	3					0		1.7								1	1.41667
GSM282427	8	tumor	GSM282427	GSE11121	4	IM	yes	HGU133A	GSM282427.CEL	GSE11121	A.AFFY.33	3					0		2								0	10
GSM282435	8	tumor	GSM282435	GSE11121	2	BL1	yes	HGU133A	GSM282435.CEL	GSE11121	A.AFFY.33	3					0		4								0	9.58333
GSM282440	8	tumor	GSM282440	GSE11121	3	BL2	yes	HGU133A	GSM282440.CEL	GSE11121	A.AFFY.33	3					0		2.2								0	8.83333
GSM282446	8	tumor	GSM282446	GSE11121	5	M	yes	HGU133A	GSM282446.CEL	GSE11121	A.AFFY.33	2					0		1.7								0	9.5
GSM282454	8	tumor	GSM282454	GSE11121	1	UNS	yes	HGU133A	GSM282454.CEL	GSE11121	A.AFFY.33	3					0		1								1	0.666667
GSM282457	8	tumor	GSM282457	GSE11121	7	LAR	yes	HGU133A	GSM282457.CEL	GSE11121	A.AFFY.33	3					0		1.8								0	12.3333
GSM282464	8	tumor	GSM282464	GSE11121	5	M	yes	HGU133A	GSM282464.CEL	GSE11121	A.AFFY.33	3					0		5								0	16.5833
GSM282474	8	tumor	GSM282474	GSE11121	4	IM	yes	HGU133A	GSM282474.CEL	GSE11121	A.AFFY.33	3					0		4								0	11.9167
GSM282482	8	tumor	GSM282482	GSE11121	6	MSL	yes	HGU133A	GSM282482.CEL	GSE11121	A.AFFY.33	2					0		2.9								1	9.66667
GSM282493	8	tumor	GSM282493	GSE11121	7	LAR	yes	HGU133A	GSM282493.CEL	GSE11121	A.AFFY.33	2					0		2.3								0	15.9167
GSM282497	8	tumor	GSM282497	GSE11121	2	BL1	yes	HGU133A	GSM282497.CEL	GSE11121	A.AFFY.33	3					0		3								0	7.75
GSM282508	8	tumor	GSM282508	GSE11121	2	BL1	yes	HGU133A	GSM282508.CEL	GSE11121	A.AFFY.33	2					0		2.4								0	10.8333
GSM282528	8	tumor	GSM282528	GSE11121	2	BL1	yes	HGU133A	GSM282528.CEL	GSE11121	A.AFFY.33	2					0		1.7								0	11.0833
GSM282535	8	tumor	GSM282535	GSE11121	6	MSL	yes	HGU133A	GSM282535.CEL	GSE11121	A.AFFY.33	3					0		1.5								1	3.08333
GSM282551	8	tumor	GSM282551	GSE11121	5	M	yes	HGU133A	GSM282551.CEL	GSE11121	A.AFFY.33	2					0		1.5								1	0.666667
GSM282565	8	tumor	GSM282565	GSE11121	2	BL1	yes	HGU133A	GSM282565.CEL	GSE11121	A.AFFY.33	3					0		3								1	1.5
GSM282569	8	tumor	GSM282569	GSE11121	1	UNS	yes	HGU133A	GSM282569.CEL	GSE11121	A.AFFY.33	3					0		3.6								1	0.833333
GSM36788	9	tumor	GSM36788	GSE2034	4	IM	yes	HGU133A	GSM36788.CEL	GSE2034	A.AFFY.33		0				0					0					0	6.58333
GSM36793	9	tumor	GSM36793	GSE2034	6	MSL	yes	HGU133A	GSM36793.CEL	GSE2034	A.AFFY.33		0				0					0					0	8.41667
GSM36795	9	tumor	GSM36795	GSE2034	2	BL1	yes	HGU133A	GSM36795.CEL	GSE2034	A.AFFY.33		0				0					0					0	7.33333
GSM36797	9	tumor	GSM36797	GSE2034	5	M	yes	HGU133A	GSM36797.CEL	GSE2034	A.AFFY.33		0				0					1					0	0.75
GSM36798	9	tumor	GSM36798	GSE2034	4	IM	yes	HGU133A	GSM36798.CEL	GSE2034	A.AFFY.33		0				0					0					0	8.83333
GSM36822	9	tumor	GSM36822	GSE2034	2	BL1	yes	HGU133A	GSM36822.CEL	GSE2034	A.AFFY.33		0				0					0					0	4.16667
GSM36824	9	tumor	GSM36824	GSE2034	5	M	yes	HGU133A	GSM36824.CEL	GSE2034	A.AFFY.33		1				0					0					0	7.16667
GSM36827	9	tumor	GSM36827	GSE2034	4	IM	yes	HGU133A	GSM36827.CEL	GSE2034	A.AFFY.33		0				0					0					0	13
GSM36828	9	tumor	GSM36828	GSE2034	2	BL1	yes	HGU133A	GSM36828.CEL	GSE2034	A.AFFY.33		0				0					0					0	6.33333
GSM36835	9	tumor	GSM36835	GSE2034	3	BL2	yes	HGU133A	GSM36835.CEL	GSE2034	A.AFFY.33		1				0					1					0	1.16667
GSM36846	9	tumor	GSM36846	GSE2034	3	BL2	yes	HGU133A	GSM36846.CEL	GSE2034	A.AFFY.33		0				0					0					0	8.58333
GSM36847	9	tumor	GSM36847	GSE2034	2	BL1	yes	HGU133A	GSM36847.CEL	GSE2034	A.AFFY.33		0				0					0					0	7.08333
GSM36855	9	tumor	GSM36855	GSE2034	5	M	yes	HGU133A	GSM36855.CEL	GSE2034	A.AFFY.33		0				0					0					0	10.6667
GSM36862	9	tumor	GSM36862	GSE2034	3	BL2	yes	HGU133A	GSM36862.CEL	GSE2034	A.AFFY.33		1				0					1					0	2.08333
GSM36865	9	tumor	GSM36865	GSE2034	3	BL2	yes	HGU133A	GSM36865.CEL	GSE2034	A.AFFY.33		0				0					0					0	8.58333
GSM36875	9	tumor	GSM36875	GSE2034	1	UNS	yes	HGU133A	GSM36875.CEL	GSE2034	A.AFFY.33		1				0					1					1	0.583333
GSM36876	9	tumor	GSM36876	GSE2034	1	UNS	yes	HGU133A	GSM36876.CEL	GSE2034	A.AFFY.33		0				0					0					0	11.0833
GSM36891	9	tumor	GSM36891	GSE2034	5	M	yes	HGU133A	GSM36891.CEL	GSE2034	A.AFFY.33		0				0					0					0	7.25
GSM36901	9	tumor	GSM36901	GSE2034	1	UNS	yes	HGU133A	GSM36901.CEL	GSE2034	A.AFFY.33		0				0					0					0	8.41667
GSM36902	9	tumor	GSM36902	GSE2034	6	MSL	yes	HGU133A	GSM36902.CEL	GSE2034	A.AFFY.33		1				0					1					1	2.33333
GSM36906	9	tumor	GSM36906	GSE2034	4	IM	yes	HGU133A	GSM36906.CEL	GSE2034	A.AFFY.33		0				0					0					0	8.41667
GSM36909	9	tumor	GSM36909	GSE2034	6	MSL	yes	HGU133A	GSM36909.CEL	GSE2034	A.AFFY.33		0				0					0					0	7.91667
GSM36912	9	tumor	GSM36912	GSE2034	3	BL2	yes	HGU133A	GSM36912.CEL	GSE2034	A.AFFY.33		0				0					0					0	8.08333
GSM36923	9	tumor	GSM36923	GSE2034	5	M	yes	HGU133A	GSM36923.CEL	GSE2034	A.AFFY.33		0				0					1					0	1.91667
GSM36927	9	tumor	GSM36927	GSE2034	1	UNS	yes	HGU133A	GSM36927.CEL	GSE2034	A.AFFY.33		1				0					1					0	0.666667
GSM36931	9	tumor	GSM36931	GSE2034	5	M	yes	HGU133A	GSM36931.CEL	GSE2034	A.AFFY.33		1				0					1					1	3.08333
GSM36935	9	tumor	GSM36935	GSE2034	4	IM	yes	HGU133A	GSM36935.CEL	GSE2034	A.AFFY.33		0				0					0					0	9.5
GSM36937	9	tumor	GSM36937	GSE2034	5	M	yes	HGU133A	GSM36937.CEL	GSE2034	A.AFFY.33		0				0					1					0	0.916667
GSM36940	9	tumor	GSM36940	GSE2034	2	BL1	yes	HGU133A	GSM36940.CEL	GSE2034	A.AFFY.33		0				0					0					0	11.1667
GSM36941	9	tumor	GSM36941	GSE2034	1	UNS	yes	HGU133A	GSM36941.CEL	GSE2034	A.AFFY.33		0				0					1					0	0.75
GSM36949	9	tumor	GSM36949	GSE2034	2	BL1	yes	HGU133A	GSM36949.CEL	GSE2034	A.AFFY.33		0				0					1					0	0.5
GSM36952	9	tumor	GSM36952	GSE2034	5	M	yes	HGU133A	GSM36952.CEL	GSE2034	A.AFFY.33		0				0					1					0	1.08333
GSM36955	9	tumor	GSM36955	GSE2034	7	LAR	yes	HGU133A	GSM36955.CEL	GSE2034	A.AFFY.33		0				0					1					0	2.08333
GSM36959	9	tumor	GSM36959	GSE2034	1	UNS	yes	HGU133A	GSM36959.CEL	GSE2034	A.AFFY.33		0				0					0					0	10
GSM36960	9	tumor	GSM36960	GSE2034	5	M	yes	HGU133A	GSM36960.CEL	GSE2034	A.AFFY.33		1				0					1					1	4.25
GSM36966	9	tumor	GSM36966	GSE2034	2	BL1	yes	HGU133A	GSM36966.CEL	GSE2034	A.AFFY.33		0				0					0					0	7.5
GSM36969	9	tumor	GSM36969	GSE2034	2	BL1	yes	HGU133A	GSM36969.CEL	GSE2034	A.AFFY.33		0				0					1					0	2.66667
GSM36977	9	tumor	GSM36977	GSE2034	3	BL2	yes	HGU133A	GSM36977.CEL	GSE2034	A.AFFY.33		0				0					0					0	10.3333
GSM36981	9	tumor	GSM36981	GSE2034	1	UNS	yes	HGU133A	GSM36981.CEL	GSE2034	A.AFFY.33		0				0					0					0	7.25
GSM36991	9	tumor	GSM36991	GSE2034	2	BL1	yes	HGU133A	GSM36991.CEL	GSE2034	A.AFFY.33		0				0					0					0	9.5
GSM37002	9	tumor	GSM37002	GSE2034	1	UNS	yes	HGU133A	GSM37002.CEL	GSE2034	A.AFFY.33		0				0					1					1	1.33333
GSM37017	9	tumor	GSM37017	GSE2034	2	BL1	yes	HGU133A	GSM37017.CEL	GSE2034	A.AFFY.33		0				0					0					0	9
GSM37021	9	tumor	GSM37021	GSE2034	2	BL1	yes	HGU133A	GSM37021.CEL	GSE2034	A.AFFY.33		0				0					0					0	9.08333
GSM37022	9	tumor	GSM37022	GSE2034	4	IM	yes	HGU133A	GSM37022.CEL	GSE2034	A.AFFY.33		0				0					1					0	2.5
GSM37040	9	tumor	GSM37040	GSE2034	2	BL1	yes	HGU133A	GSM37040.CEL	GSE2034	A.AFFY.33		0				0					1					1	0.5
GSM37043	9	tumor	GSM37043	GSE2034	5	M	yes	HGU133A	GSM37043.CEL	GSE2034	A.AFFY.33		0				0					0					0	13.4167
GSM37044	9	tumor	GSM37044	GSE2034	7	LAR	yes	HGU133A	GSM37044.CEL	GSE2034	A.AFFY.33		1				0					0					0	9.33333
GSM37045	9	tumor	GSM37045	GSE2034	4	IM	yes	HGU133A	GSM37045.CEL	GSE2034	A.AFFY.33		0				0					0					0	10.25
GSM37047	9	tumor	GSM37047	GSE2034	2	BL1	yes	HGU133A	GSM37047.CEL	GSE2034	A.AFFY.33		1				0					0					0	9
GSM37048	9	tumor	GSM37048	GSE2034	5	M	yes	HGU133A	GSM37048.CEL	GSE2034	A.AFFY.33		0				0					0					0	7.25
GSM37050	9	tumor	GSM37050	GSE2034	6	MSL	yes	HGU133A	GSM37050.CEL	GSE2034	A.AFFY.33		0				0					1					0	1.5
GSM37051	9	tumor	GSM37051	GSE2034	6	MSL	yes	HGU133A	GSM37051.CEL	GSE2034	A.AFFY.33		1				0					1					0	1.5
GSM37053	9	tumor	GSM37053	GSE2034	5	M	yes	HGU133A	GSM37053.CEL	GSE2034	A.AFFY.33		0									1					0	2.75
GSM50035	10	tumor	GSM50035	GSE2603	3	BL2	yes	HGU133A	GSM50035.CEL	GSE2603	A.AFFY.33		0	0	0		1		3.8		61	1	1.83562	0		1.83562	1	1.83562
GSM50040	10	tumor	GSM50040	GSE2603	2	BL1	yes	HGU133A	GSM50040.CEL	GSE2603	A.AFFY.33		0	0	0		0		2.8		57	0	7.56986	0		7.56986	0	7.56986
GSM50041	10	tumor	GSM50041	GSE2603	5	M	yes	HGU133A	GSM50041.CEL	GSE2603	A.AFFY.33		0				0		3.5		73
GSM50045	10	tumor	GSM50045	GSE2603	5	M	yes	HGU133A	GSM50045.CEL	GSE2603	A.AFFY.33		0	0			0		2.8		58	0	10.75	0		10.75	0	10.75
GSM50046	10	tumor	GSM50046	GSE2603	2	BL1	yes	HGU133A	GSM50046.CEL	GSE2603	A.AFFY.33		0	0	0		0		1.8		32	0	8.03836	0		8.03836	0	8.03836
GSM50048	10	tumor	GSM50048	GSE2603	5	M	yes	HGU133A	GSM50048.CEL	GSE2603	A.AFFY.33		0	0	0		0		1.5		49	0	6.07123	0		6.07123	0	6.07123
GSM50050	10	tumor	GSM50050	GSE2603	2	BL1	yes	HGU133A	GSM50050.CEL	GSE2603	A.AFFY.33		0	0			0		1.1		63
GSM50052	10	tumor	GSM50052	GSE2603	3	BL2	yes	HGU133A	GSM50052.CEL	GSE2603	A.AFFY.33		0	0	0		0		5		47	0	4.56438	0		4.56438	0	4.56438
GSM50054	10	tumor	GSM50054	GSE2603	1	UNS	yes	HGU133A	GSM50054.CEL	GSE2603	A.AFFY.33		0	0	0		0		3		73	0	4.04932	0		4.04932	0	4.04932
GSM50055	10	tumor	GSM50055	GSE2603	4	IM	yes	HGU133A	GSM50055.CEL	GSE2603	A.AFFY.33		0	0	0		0		3.5		33
GSM50057	10	tumor	GSM50057	GSE2603	2	BL1	yes	HGU133A	GSM50057.CEL	GSE2603	A.AFFY.33		0	0	1		0		4		46
GSM50058	10	tumor	GSM50058	GSE2603	6	MSL	yes	HGU133A	GSM50058.CEL	GSE2603	A.AFFY.33		0	0	1		0		4		51
GSM50060	10	tumor	GSM50060	GSE2603	7	LAR	yes	HGU133A	GSM50060.CEL	GSE2603	A.AFFY.33		0	0	1		0		4.5		52	1	3.47397	0		4.61918	1	3.47397
GSM50063	10	tumor	GSM50063	GSE2603	5	M	yes	HGU133A	GSM50063.CEL	GSE2603	A.AFFY.33		0	0	0		0		3.2		49	1	3.11233	0		5.71233	1	3.11233
GSM50064	10	tumor	GSM50064	GSE2603	3	BL2	yes	HGU133A	GSM50064.CEL	GSE2603	A.AFFY.33		0	0	0		0		6.5		70	1	1.33973	1		0.936986	1	0.936986
GSM50067	10	tumor	GSM50067	GSE2603	1	UNS	yes	HGU133A	GSM50067.CEL	GSE2603	A.AFFY.33		0	0	0		0		3		78	1	0.772603	0		0.945205	1	0.772603
GSM50069	10	tumor	GSM50069	GSE2603	5	M	yes	HGU133A	GSM50069.CEL	GSE2603	A.AFFY.33		0	0	0		0		3.2		73	1	3.8274	0		4.00548	1	3.8274
GSM50070	10	tumor	GSM50070	GSE2603	7	LAR	yes	HGU133A	GSM50070.CEL	GSE2603	A.AFFY.33		0	0	0		1		2		58	0	6.96164	1		3.36438	1	3.36438
GSM50073	10	tumor	GSM50073	GSE2603	4	IM	yes	HGU133A	GSM50073.CEL	GSE2603	A.AFFY.33		0	0	0		1		4		50	0	7.24658	0		7.24658	0	7.24658
GSM50079	10	tumor	GSM50079	GSE2603	3	BL2	yes	HGU133A	GSM50079.CEL	GSE2603	A.AFFY.33		0	0	0		1		5		40	0	6.52055	0		6.52055	0	6.52055
GSM50093	10	tumor	GSM50093	GSE2603	2	BL1	yes	HGU133A	GSM50093.CEL	GSE2603	A.AFFY.33		0	0	0		1		2		64	0	7.85753	0		7.85753	0	7.85753
GSM50094	10	tumor	GSM50094	GSE2603	5	M	yes	HGU133A	GSM50094.CEL	GSE2603	A.AFFY.33		0	0	0		1		1.3		57	1	3.22466	1		3.65479	1	3.22466
GSM50096	10	tumor	GSM50096	GSE2603	5	M	yes	HGU133A	GSM50096.CEL	GSE2603	A.AFFY.33		0	0	0		1		6		32	1	1.38356	0		1.67123	1	1.38356
GSM50102	10	tumor	GSM50102	GSE2603	1	UNS	yes	HGU133A	GSM50102.CEL	GSE2603	A.AFFY.33		0	0	0		1		4		48	0	1.03014	0		1.03014	1	0.665753
GSM50106	10	tumor	GSM50106	GSE2603	3	BL2	yes	HGU133A	GSM50106.CEL	GSE2603	A.AFFY.33		0	0	0		1		1		60	1	1.57534	0		1.65205	1	1.57534
GSM50107	10	tumor	GSM50107	GSE2603	2	BL1	yes	HGU133A	GSM50107.CEL	GSE2603	A.AFFY.33		0	0	0		1		6.5		52	0	6.2137	0		6.2137	0	6.2137
GSM50119	10	tumor	GSM50119	GSE2603	3	BL2	yes	HGU133A	GSM50119.CEL	GSE2603	A.AFFY.33		0	0	1		1		4		54	0	4.17534	0		4.17534	0	4.17534
GSM50123	10	tumor	GSM50123	GSE2603	4	IM	yes	HGU133A	GSM50123.CEL	GSE2603	A.AFFY.33		0	0	0		1		4.5		59	0	3.90137	0		3.90137	0	3.90137
GSM50125	10	tumor	GSM50125	GSE2603	7	LAR	yes	HGU133A	GSM50125.CEL	GSE2603	A.AFFY.33		0	0	1		1		7		59
GSM505513	11	tumor	GSM505513	GSE20194	4	IM	no	HGU133A	GSM505513.CEL	GSE20194		3	1	1	0					Caucasian	42													IDC
GSM505514	11	tumor	GSM505514	GSE20194	4	IM	no	HGU133A	GSM505514.CEL	GSE20194		3	0	0	0					Caucasian	44													Mixed
GSM505516	11	tumor	GSM505516	GSE20194	5	M	no	HGU133A	GSM505516.CEL	GSE20194		3	0	0	0					African.American	39													IDC
GSM505526	11	tumor	GSM505526	GSE20194	7	LAR	no	HGU133A	GSM505526.CEL	GSE20194		2	1	1	0					African.American	68													IDC
GSM505528	11	tumor	GSM505528	GSE20194	7	LAR	no	HGU133A	GSM505528.CEL	GSE20194		3	0	0	0					African.American	52													IDC
GSM505534	11	tumor	GSM505534	GSE20194	5	M	no	HGU133A	GSM505534.CEL	GSE20194		2	1	1	0					Caucasian	66													IDC
GSM505535	11	tumor	GSM505535	GSE20194	5	M	no	HGU133A	GSM505535.CEL	GSE20194		3	0	0	0					African.American	59													IDC
GSM505540	11	tumor	GSM505540	GSE20194	3	BL2	no	HGU133A	GSM505540.CEL	GSE20194		3	0	0	0					Caucasian	57													IDC
GSM505541	11	tumor	GSM505541	GSE20194	5	M	no	HGU133A	GSM505541.CEL	GSE20194		3	0	0	0					Caucasian	62													IDC
GSM505543	11	tumor	GSM505543	GSE20194	4	IM	no	HGU133A	GSM505543.CEL	GSE20194		3	0	0	0					Caucasian	68													IDC
GSM505545	11	tumor	GSM505545	GSE20194	UNC		no	HGU133A	GSM505545.CEL	GSE20194		3	0	0	0					African.American	32													IDC
GSM505548	11	tumor	GSM505548	GSE20194	5	M	no	HGU133A	GSM505548.CEL	GSE20194		2	0	1	0					Caucasian	51													IDC
GSM505552	11	tumor	GSM505552	GSE20194	4	IM	no	HGU133A	GSM505552.CEL	GSE20194		3	0	0	0					Caucasian	40													IDC
GSM505553	11	tumor	GSM505553	GSE20194	6	MSL	no	HGU133A	GSM505553.CEL	GSE20194		3	0	0	0					Caucasian	50													IDC
GSM505554	11	tumor	GSM505554	GSE20194	3	BL2	no	HGU133A	GSM505554.CEL	GSE20194		3	0	0	0					Caucasian	52													IDC
GSM505558	11	tumor	GSM505558	GSE20194	6	MSL	no	HGU133A	GSM505558.CEL	GSE20194		3	0	0	0					Caucasian	65													IDC
GSM505561	11	tumor	GSM505561	GSE20194	5	M	no	HGU133A	GSM505561.CEL	GSE20194		2	0	1	0					Hispanic	48													IDC
GSM505562	11	tumor	GSM505562	GSE20194	5	M	no	HGU133A	GSM505562.CEL	GSE20194		3	0	0	0					Hispanic	61													IDC
GSM505563	11	tumor	GSM505563	GSE20194	6	MSL	no	HGU133A	GSM505563.CEL	GSE20194		3	0	0	0					Asian	51													IDC
GSM505566	11	tumor	GSM505566	GSE20194	2	BL1	no	HGU133A	GSM505566.CEL	GSE20194		3	0	0	0					Caucasian	57													IDC
GSM505570	11	tumor	GSM505570	GSE20194	7	LAR	no	HGU133A	GSM505570.CEL	GSE20194		2	0	0	0					Caucasian	43													IDC
GSM505572	11	tumor	GSM505572	GSE20194	4	IM	no	HGU133A	GSM505572.CEL	GSE20194		3	0	0	0					Caucasian	58													IDC
GSM505580	11	tumor	GSM505580	GSE20194	2	BL1	no	HGU133A	GSM505580.CEL	GSE20194		2	0	0	0					Caucasian	46													IDC
GSM505583	11	tumor	GSM505583	GSE20194	2	BL1	no	HGU133A	GSM505583.CEL	GSE20194		3	0	0	0					African.American	53													IDC
GSM505584	11	tumor	GSM505584	GSE20194	4	IM	no	HGU133A	GSM505584.CEL	GSE20194		3	0	0	0					Caucasian	51													IDC
GSM505588	11	tumor	GSM505588	GSE20194	UNC		no	HGU133A	GSM505588.CEL	GSE20194		3	0	0	0					Caucasian	36													IDC
GSM505592	11	tumor	GSM505592	GSE20194	5	M	no	HGU133A	GSM505592.CEL	GSE20194		3	0	0	0					Caucasian	50													IDC
GSM65350	12	tumor	GSM65350	GSE2990	4	IM	yes	HGU133A	GSM65350.CEL	GSE2990		3	1				0		2.5		62	0	3.73425					3.73425	tamoxifen
GSM65764	12	tumor	GSM65764	GSE2990	6	MSL	yes	HGU133A	GSM65764.CEL	GSE2990		2	1				0		2.1		40	0	5.49589				0	5.49589	none
GSM65768	12	tumor	GSM65768	GSE2990	3	BL2	yes	HGU133A	GSM65768.CEL	GSE2990		2	0				0		2.3		62	0	9.8274				0	9.8274	none
GSM65839	12	tumor	GSM65839	GSE2990	7	LAR	yes	HGU133A	GSM65839.CEL	GSE2990		3	0				0		4.5		73	1	0.690411				0	1.53973	none
GSM65842	12	tumor	GSM65842	GSE2990	4	IM	yes	HGU133A	GSM65842.CEL	GSE2990		3	0				0		2.2		47	0	12.8301				0	12.8301	none
GSM65843	12	tumor	GSM65843	GSE2990	4	IM	yes	HGU133A	GSM65843.CEL	GSE2990		3	0				0		5		39	1	7.01918				0	7.01918	none
GSM65845	12	tumor	GSM65845	GSE2990	1	UNS	yes	HGU133A	GSM65845.CEL	GSE2990		3	0				0		3		32	0	12.5973				0	12.5973	none
GSM65852	12	tumor	GSM65852	GSE2990	1	UNS	yes	HGU133A	GSM65852.CEL	GSE2990							0		2.5		53	1	3.47123				1	3.47123	none
GSM65861	12	tumor	GSM65861	GSE2990	3	BL2	yes	HGU133A	GSM65861.CEL	GSE2990		2	0				0		1.9		71	1	2.64384				1	2.64384	none
GSM65865	12	tumor	GSM65865	GSE2990	6	MSL	yes	HGU133A	GSM65865.CEL	GSE2990		3	0				0		3		43	0	12.0603				0	12.0603	none
GSM65879	12	tumor	GSM65879	GSE2990	5	M	yes	HGU133A	GSM65879.CEL	GSE2990			0				0		0.9		47	0	3.53425				0	3.53425	none
GSM79115	13	tumor	GSM79115	GSE3494	5	M	yes	HGU133A	GSM79115.CEL	GSE3494	A.AFFY.33	3	0	0		mt	0		1.2					1		11.83
GSM79117	13	tumor	GSM79117	GSE3494	4	IM	yes	HGU133A	GSM79117.CEL	GSE3494	A.AFFY.33	3	0	0		wt	1		2.2
GSM79122	13	tumor	GSM79122	GSE3494	5	M	yes	HGU133A	GSM79122.CEL	GSE3494	A.AFFY.33	2	1	1		mt	0		2					1		11.67
GSM79147	13	tumor	GSM79147	GSE3494	3	BL2	yes	HGU133A	GSM79147.CEL	GSE3494	A.AFFY.33	3	0	0		mt	1		5
GSM79154	13	tumor	GSM79154	GSE3494	5	M	yes	HGU133A	GSM79154.CEL	GSE3494	A.AFFY.33	3	0	0		mt	0		1.8					1		11.42
GSM79184	13	tumor	GSM79184	GSE3494	4	IM	yes	HGU133A	GSM79184.CEL	GSE3494	A.AFFY.33	3	0	0		wt	1		2.8					1		11.08
GSM79191	13	tumor	GSM79191	GSE3494	4	IM	yes	HGU133A	GSM79191.CEL	GSE3494	A.AFFY.33	2	0	0		mt	0		3.8
GSM79196	13	tumor	GSM79196	GSE3494	7	LAR	yes	HGU133A	GSM79196.CEL	GSE3494	A.AFFY.33	3	1	0		mt	1		2.2					1		3.58
GSM79225	13	tumor	GSM79225	GSE3494	7	LAR	yes	HGU133A	GSM79225.CEL	GSE3494	A.AFFY.33	1	0	0		wt	0		1.1					1		7.92
GSM79227	13	tumor	GSM79227	GSE3494	4	IM	yes	HGU133A	GSM79227.CEL	GSE3494	A.AFFY.33	3	1	1		mt	1		4.5					1		10.75
GSM79231	13	tumor	GSM79231	GSE3494	7	LAR	yes	HGU133A	GSM79231.CEL	GSE3494	A.AFFY.33	2	1	1		wt	1		2.2					0		0.58
GSM79251	13	tumor	GSM79251	GSE3494	7	LAR	yes	HGU133A	GSM79251.CEL	GSE3494	A.AFFY.33	3	0	0		wt			2.5					1		0.17
GSM79255	13	tumor	GSM79255	GSE3494	2	BL1	yes	HGU133A	GSM79255.CEL	GSE3494	A.AFFY.33	3	1	0		wt	0		2.525					0		3.58
GSM79270	13	tumor	GSM79270	GSE3494	4	IM	yes	HGU133A	GSM79270.CEL	GSE3494	A.AFFY.33	2	1	1		mt	0		1.5					1		10.33
GSM79271	13	tumor	GSM79271	GSE3494	1	UNS	yes	HGU133A	GSM79271.CEL	GSE3494	A.AFFY.33	3	0	0		mt	1		2.5					1		0
GSM79280	13	tumor	GSM79280	GSE3494	5	M	yes	HGU133A	GSM79280.CEL	GSE3494	A.AFFY.33	3	1	1		mt	0		1.9					1		10.17
GSM79287	13	tumor	GSM79287	GSE3494	5	M	yes	HGU133A	GSM79287.CEL	GSE3494	A.AFFY.33	3	1	1		mt	1		2					1		10
GSM79292	13	tumor	GSM79292	GSE3494	4	IM	yes	HGU133A	GSM79292.CEL	GSE3494	A.AFFY.33	3	0	0		mt	0		4.2					1		0.92
GSM79299	13	tumor	GSM79299	GSE3494	1	UNS	yes	HGU133A	GSM79299.CEL	GSE3494	A.AFFY.33	3	0	0		mt	0		2.3					1		9.92
GSM79303	13	tumor	GSM79303	GSE3494	5	M	yes	HGU133A	GSM79303.CEL	GSE3494	A.AFFY.33	1	1	1		wt	0		1.2					1		9.83
GSM79306	13	tumor	GSM79306	GSE3494	2	BL1	yes	HGU133A	GSM79306.CEL	GSE3494	A.AFFY.33	3	0	0		mt	0		3					0		9.58
GSM79322	13	tumor	GSM79322	GSE3494	4	IM	yes	HGU133A	GSM79322.CEL	GSE3494	A.AFFY.33	2	0	0		wt	1		5.3					1		10.58
GSM79329	13	tumor	GSM79329	GSE3494	3	BL2	yes	HGU133A	GSM79329.CEL	GSE3494	A.AFFY.33	3	0	0		mt	0		1.4					1		12.58
GSM79336	13	tumor	GSM79336	GSE3494	5	M	yes	HGU133A	GSM79336.CEL	GSE3494	A.AFFY.33	3	0	0		mt	0		2.4					0		0.33
GSM79356	13	tumor	GSM79356	GSE3494	1	UNS	yes	HGU133A	GSM79356.CEL	GSE3494	A.AFFY.33	2	0	0		mt	0		2.4					1		12.17
GSM152564	14	tumor	GSM152564	GSE2109	1	UNS	no	HGU133Plus2	GSM152564.CEL	GSE2109	A.AFFY.44									Caucasian	70													IDC
GSM152627	14	tumor	GSM152627	GSE2109	4	IM	no	HGU133Plus2	GSM152627.CEL	GSE2109	A.AFFY.44	3	0	0	0			2B		Caucasian	50													IDC
GSM152711	14	tumor	GSM152711	GSE2109	7	LAR	no	HGU133Plus2	GSM152711.CEL	GSE2109	A.AFFY.44	2	0	0	0			2A		Caucasian	50													IDC
GSM152753	14	tumor	GSM152753	GSE2109	5	M	no	HGU133Plus2	GSM152753.CEL	GSE2109	A.AFFY.44	3	0	0	0			2B		Caucasian	60													IDC
GSM179829	14	tumor	GSM179829	GSE2109	7	LAR	no	HGU133Plus2	GSM179829.CEL	GSE2109	A.AFFY.44	3	1	0	0			2B		Caucasian	40													IDC
GSM179837	14	tumor	GSM179837	GSE2109	2	BL1	no	HGU133Plus2	GSM179837.CEL	GSE2109	A.AFFY.44	3	1	1	0			2A		Caucasian	50													IDC
GSM179841	14	tumor	GSM179841	GSE2109	2	BL1	no	HGU133Plus2	GSM179841.CEL	GSE2109	A.AFFY.44	3	0	0	0			2B		Caucasian	30													IDC
GSM179854	14	tumor	GSM179854	GSE2109	3	BL2	no	HGU133Plus2	GSM179854.CEL	GSE2109	A.AFFY.44	3	0	0	0			2B		Caucasian	40													Metaplastic
GSM179885	14	tumor	GSM179885	GSE2109	6	MSL	no	HGU133Plus2	GSM179885.CEL	GSE2109	A.AFFY.44	3	0	0	0			3A		Caucasian	50													IDC
GSM179886	14	tumor	GSM179886	GSE2109	4	IM	no	HGU133Plus2	GSM179886.CEL	GSE2109	A.AFFY.44	3	0	0	1			3B		American.Indian	60													Medullary
GSM179892	14	tumor	GSM179892	GSE2109	7	LAR	no	HGU133Plus2	GSM179892.CEL	GSE2109	A.AFFY.44	2	0	0	1			1		Caucasian	70													IDC
GSM179902	14	tumor	GSM179902	GSE2109	1	UNS	no	HGU133Plus2	GSM179902.CEL	GSE2109	A.AFFY.44	3	0	0	0			2B		Caucasian	60													IDC
GSM203792	14	tumor	GSM203792	GSE2109	3	BL2	no	HGU133Plus2	GSM203792.CEL	GSE2109	A.AFFY.44	2	1	1	0			2A		Caucasian	70													ILC
GSM231886	14	tumor	GSM231886	GSE2109	2	BL1	no	HGU133Plus2	GSM231886.CEL	GSE2109	A.AFFY.44	3	0	0	0			2B		African.American	30													IDC
GSM231887	14	tumor	GSM231887	GSE2109	3	BL2	no	HGU133Plus2	GSM231887.CEL	GSE2109	A.AFFY.44	3	0	0	0			2A		Caucasian	50													IDC
GSM231902	14	tumor	GSM231902	GSE2109	6	MSL	no	HGU133Plus2	GSM231902.CEL	GSE2109	A.AFFY.44	2	0	0				3C		Caucasian	50													IDC
GSM301653	14	tumor	GSM301653	GSE2109	4	IM	no	HGU133Plus2	GSM301653.CEL	GSE2109	A.AFFY.44	3	0	0	0			2A		Caucasian	40													IDC
GSM301663	14	tumor	GSM301663	GSE2109	1	UNS	no	HGU133Plus2	GSM301663.CEL	GSE2109	A.AFFY.44	3	0	0	0			3B		Caucasian	60													IDC
GSM301686	14	tumor	GSM301686	GSE2109	4	IM	no	HGU133Plus2	GSM301686.CEL	GSE2109	A.AFFY.44	3	1	1	0			3A		Caucasian	30													Medullary
GSM308259	15	tumor	GSM308259	GSE12276	7	LAR	no	HGU133Plus2	GSM308259.CEL	GSE12276																	1	1.08333
GSM308261	15	tumor	GSM308261	GSE12276	3	BL2	no	HGU133Plus2	GSM308261.CEL	GSE12276																	1	1.5
GSM308271	15	tumor	GSM308271	GSE12276	5	M	no	HGU133Plus2	GSM308271.CEL	GSE12276																	0	2.41667
GSM308273	15	tumor	GSM308273	GSE12276	4	IM	no	HGU133Plus2	GSM308273.CEL	GSE12276																	1	1.58333
GSM308274	15	tumor	GSM308274	GSE12276	4	IM	no	HGU133Plus2	GSM308274.CEL	GSE12276																	0	2.41667
GSM308280	15	tumor	GSM308280	GSE12276	6	MSL	no	HGU133Plus2	GSM308280.CEL	GSE12276																	1	1.33333
GSM308281	15	tumor	GSM308281	GSE12276	3	BL2	no	HGU133Plus2	GSM308281.CEL	GSE12276																	1	0.416667
GSM308282	15	tumor	GSM308282	GSE12276	7	LAR	no	HGU133Plus2	GSM308282.CEL	GSE12276																	1	0.833333
GSM308283	15	tumor	GSM308283	GSE12276	4	IM	no	HGU133Plus2	GSM308283.CEL	GSE12276																	1	1.08333
GSM308285	15	tumor	GSM308285	GSE12276	5	M	no	HGU133Plus2	GSM308285.CEL	GSE12276																	1	0.583333
GSM308295	15	tumor	GSM308295	GSE12276	2	BL1	no	HGU133Plus2	GSM308295.CEL	GSE12276																	1	0.916667
GSM308301	15	tumor	GSM308301	GSE12276	5	M	no	HGU133Plus2	GSM308301.CEL	GSE12276																	0	1.25
GSM308311	15	tumor	GSM308311	GSE12276	4	IM	no	HGU133Plus2	GSM308311.CEL	GSE12276																	1	3
GSM308312	15	tumor	GSM308312	GSE12276	2	BL1	no	HGU133Plus2	GSM308312.CEL	GSE12276																	0	9.58333
GSM308313	15	tumor	GSM308313	GSE12276	5	M	no	HGU133Plus2	GSM308313.CEL	GSE12276																	1	0.333333
GSM308314	15	tumor	GSM308314	GSE12276	3	BL2	no	HGU133Plus2	GSM308314.CEL	GSE12276																	1	0.666667
GSM308316	15	tumor	GSM308316	GSE12276	5	M	no	HGU133Plus2	GSM308316.CEL	GSE12276																	1	0
GSM308319	15	tumor	GSM308319	GSE12276	3	BL2	no	HGU133Plus2	GSM308319.CEL	GSE12276																	1	1.25
GSM308324	15	tumor	GSM308324	GSE12276	3	BL2	no	HGU133Plus2	GSM308324.CEL	GSE12276																	1	1.16667
GSM308328	15	tumor	GSM308328	GSE12276	5	M	no	HGU133Plus2	GSM308328.CEL	GSE12276																	1	1.33333
GSM308330	15	tumor	GSM308330	GSE12276	3	BL2	no	HGU133Plus2	GSM308330.CEL	GSE12276																	1	0
GSM308333	15	tumor	GSM308333	GSE12276	4	IM	no	HGU133Plus2	GSM308333.CEL	GSE12276																	1	1.5
GSM308335	15	tumor	GSM308335	GSE12276	2	BL1	no	HGU133Plus2	GSM308335.CEL	GSE12276																	1	4.16667
GSM308336	15	tumor	GSM308336	GSE12276	4	IM	no	HGU133Plus2	GSM308336.CEL	GSE12276																	1	0.666667
GSM308338	15	tumor	GSM308338	GSE12276	5	M	no	HGU133Plus2	GSM308338.CEL	GSE12276																	1	0.833333
GSM308339	15	tumor	GSM308339	GSE12276	5	M	no	HGU133Plus2	GSM308339.CEL	GSE12276																	1	0.25
GSM308341	15	tumor	GSM308341	GSE12276	4	IM	no	HGU133Plus2	GSM308341.CEL	GSE12276																	0	1.41667
GSM308346	15	tumor	GSM308346	GSE12276	3	BL2	no	HGU133Plus2	GSM308346.CEL	GSE12276																	1	1.08333
GSM308348	15	tumor	GSM308348	GSE12276	2	BL1	no	HGU133Plus2	GSM308348.CEL	GSE12276																	1	2.08333
GSM308352	15	tumor	GSM308352	GSE12276	UNC		no	HGU133Plus2	GSM308352.CEL	GSE12276																	1	0
GSM308356	15	tumor	GSM308356	GSE12276	5	M	no	HGU133Plus2	GSM308356.CEL	GSE12276																	1	1.5
GSM308357	15	tumor	GSM308357	GSE12276	2	BL1	no	HGU133Plus2	GSM308357.CEL	GSE12276																	0	1.33333
GSM308364	15	tumor	GSM308364	GSE12276	6	MSL	no	HGU133Plus2	GSM308364.CEL	GSE12276																	1	2.41667
GSM308365	15	tumor	GSM308365	GSE12276	2	BL1	no	HGU133Plus2	GSM308365.CEL	GSE12276																	1	0.916667
GSM308366	15	tumor	GSM308366	GSE12276	6	MSL	no	HGU133Plus2	GSM308366.CEL	GSE12276																	1	4.83333
GSM308376	15	tumor	GSM308376	GSE12276	2	BL1	no	HGU133Plus2	GSM308376.CEL	GSE12276																	1	0.5
GSM308377	15	tumor	GSM308377	GSE12276	UNC		no	HGU133Plus2	GSM308377.CEL	GSE12276																	1	1.58333
GSM308378	15	tumor	GSM308378	GSE12276	2	BL1	no	HGU133Plus2	GSM308378.CEL	GSE12276																	1	1.25
GSM308380	15	tumor	GSM308380	GSE12276	3	BL2	no	HGU133Plus2	GSM308380.CEL	GSE12276																	0	0.583333
GSM308388	15	tumor	GSM308388	GSE12276	UNC		no	HGU133Plus2	GSM308388.CEL	GSE12276																	0	1.41667
GSM308391	15	tumor	GSM308391	GSE12276	4	IM	no	HGU133Plus2	GSM308391.CEL	GSE12276																	1	0.583333
GSM308392	15	tumor	GSM308392	GSE12276	6	MSL	no	HGU133Plus2	GSM308392.CEL	GSE12276																	1	0.5
GSM308393	15	tumor	GSM308393	GSE12276	5	M	no	HGU133Plus2	GSM308393.CEL	GSE12276																	1	2.75
GSM308394	15	tumor	GSM308394	GSE12276	2	BL1	no	HGU133Plus2	GSM308394.CEL	GSE12276																	1	1.83333
GSM308398	15	tumor	GSM308398	GSE12276	4	IM	no	HGU133Plus2	GSM308398.CEL	GSE12276																	1	1
GSM308400	15	tumor	GSM308400	GSE12276	5	M	no	HGU133Plus2	GSM308400.CEL	GSE12276																	1	0.916667
GSM308404	15	tumor	GSM308404	GSE12276	5	M	no	HGU133Plus2	GSM308404.CEL	GSE12276																	1	0.666667
GSM308408	15	tumor	GSM308408	GSE12276	3	BL2	no	HGU133Plus2	GSM308408.CEL	GSE12276																	1	0.333333
GSM308443	15	tumor	GSM308443	GSE12276	4	IM	no	HGU133Plus2	GSM308443.CEL	GSE12276																	1	1.16667
GSM320216	14	tumor	GSM320216	GSE2109	3	BL2	no	HGU133Plus2	GSM320216.CEL	GSE12763	A.AFFY.44
GSM320228	14	tumor	GSM320228	GSE2109	4	IM	no	HGU133Plus2	GSM320228.CEL	GSE12763	A.AFFY.44
GSM320234	14	tumor	GSM320234	GSE2109	5	M	no	HGU133Plus2	GSM320234.CEL	GSE12763	A.AFFY.44
GSM320237	14	tumor	GSM320237	GSE2109	5	M	no	HGU133Plus2	GSM320237.CEL	GSE12763	A.AFFY.44
GSM325787	14	tumor	GSM325787	GSE2109	5	M	no	HGU133Plus2	GSM325787.CEL	GSE2109	A.AFFY.44	3	0	0	0			2A		Caucasian	80													IDC
GSM325845	14	tumor	GSM325845	GSE2109	6	MSL	no	HGU133Plus2	GSM325845.CEL	GSE2109	A.AFFY.44	3	0	0	0					Caucasian	80													IDC
GSM353926	14	tumor	GSM353926	GSE2109	7	LAR	no	HGU133Plus2	GSM353926.CEL	GSE2109	A.AFFY.44	3						1		Caucasian	60													IDC
GSM467523	16	tumor	GSM467523	GSE18864	5	M	no	HGU133Plus2	GSM467523.CEL	GSE18864	A.AFFY.44	3	0	0	0						59															0
GSM467524	16	tumor	GSM467524	GSE18864	4	IM	no	HGU133Plus2	GSM467524.CEL	GSE18864	A.AFFY.44	3	0	0	0	mt					49															0
GSM467525	16	tumor	GSM467525	GSE18864	5	M	no	HGU133Plus2	GSM467525.CEL	GSE18864	A.AFFY.44	3	0	0	0	mt					39															0
GSM467526	16	tumor	GSM467526	GSE18864	7	LAR	no	HGU133Plus2	GSM467526.CEL	GSE18864	A.AFFY.44	3	0	0	0	mt					68															0
GSM467527	16	tumor	GSM467527	GSE18864	6	MSL	no	HGU133Plus2	GSM467527.CEL	GSE18864	A.AFFY.44	3	0	0	0	mt					44															1
GSM467528	16	tumor	GSM467528	GSE18864	3	BL2	no	HGU133Plus2	GSM467528.CEL	GSE18864	A.AFFY.44	3	0	0	0	mt					62															0
GSM467529	16	tumor	GSM467529	GSE18864	5	M	no	HGU133Plus2	GSM467529.CEL	GSE18864	A.AFFY.44	3	0	0	0	mt					39															0
GSM467530	16	tumor	GSM467530	GSE18864	2	BL1	no	HGU133Plus2	GSM467530.CEL	GSE18864	A.AFFY.44	3	0	0	0	mt					51															0
GSM467531	16	tumor	GSM467531	GSE18864	4	IM	no	HGU133Plus2	GSM467531.CEL	GSE18864	A.AFFY.44	3	0	0	0	mt					43															0
GSM467532	16	tumor	GSM467532	GSE18864	3	BL2	no	HGU133Plus2	GSM467532.CEL	GSE18864	A.AFFY.44	3	0	0	0	wt					41															0
GSM467533	16	tumor	GSM467533	GSE18864	4	IM	no	HGU133Plus2	GSM467533.CEL	GSE18864	A.AFFY.44	3	0	0	0	wt					53															0
GSM467534	16	tumor	GSM467534	GSE18864	5	M	no	HGU133Plus2	GSM467534.CEL	GSE18864	A.AFFY.44	3	0	0	0	mt					43															0
GSM467535	16	tumor	GSM467535	GSE18864	4	IM	no	HGU133Plus2	GSM467535.CEL	GSE18864	A.AFFY.44	3	0	0	0						57															0
GSM467536	16	tumor	GSM467536	GSE18864	5	M	no	HGU133Plus2	GSM467536.CEL	GSE18864	A.AFFY.44	3	0	0	0	wt					45															0
GSM467537	16	tumor	GSM467537	GSE18864	UNC		no	HGU133Plus2	GSM467537.CEL	GSE18864	A.AFFY.44	3	0	0	0	wt					52															0
GSM467538	16	tumor	GSM467538	GSE18864	5	M	no	HGU133Plus2	GSM467538.CEL	GSE18864	A.AFFY.44	3	0	0	0	mt					59															0
GSM467539	16	tumor	GSM467539	GSE18864	UNC		no	HGU133Plus2	GSM467539.CEL	GSE18864	A.AFFY.44	3	0	0	0	mt					67															0
GSM467540	16	tumor	GSM467540	GSE18864	UNC		no	HGU133Plus2	GSM467540.CEL	GSE18864	A.AFFY.44	3	0	0	0	mt					29															0
GSM467541	16	tumor	GSM467541	GSE18864	4	IM	no	HGU133Plus2	GSM467541.CEL	GSE18864	A.AFFY.44	3	0	0	0	mt					50															0
GSM467542	16	tumor	GSM467542	GSE18864	6	MSL	no	HGU133Plus2	GSM467542.CEL	GSE18864	A.AFFY.44	3	0	0	0	mt					40															0
GSM467543	16	tumor	GSM467543	GSE18864	4	IM	no	HGU133Plus2	GSM467543.CEL	GSE18864	A.AFFY.44	3	0	0	0						39															0
GSM467544	16	tumor	GSM467544	GSE18864	2	BL1	no	HGU133Plus2	GSM467544.CEL	GSE18864	A.AFFY.44	3	0	0	0						63															0
GSM467545	16	tumor	GSM467545	GSE18864	4	IM	no	HGU133Plus2	GSM467545.CEL	GSE18864	A.AFFY.44	3	0	0	0	wt					60															0
GSM467546	16	tumor	GSM467546	GSE18864	5	M	no	HGU133Plus2	GSM467546.CEL	GSE18864	A.AFFY.44	3	0	0	0	mt					44															0
GSM102439	14	tumor	GSM102439	GSE2109	4	IM	no	HGU133Plus2	GSM102439.CEL	GSE2109	A.AFFY.44	3						2A		Caucasian	40													Metaplastic_squamous
GSM102441	14	tumor	GSM102441	GSE2109	4	IM	no	HGU133Plus2	GSM102441.CEL	GSE2109	A.AFFY.44	3	0	0				3A		Caucasian	50													IDC
GSM102506	14	tumor	GSM102506	GSE2109	4	IM	no	HGU133Plus2	GSM102506.CEL	GSE2109	A.AFFY.44	3	1	1	0					Caucasian	30													IDC
GSM102525	14	tumor	GSM102525	GSE2109	1	UNS	no	HGU133Plus2	GSM102525.CEL	GSE2109	A.AFFY.44	3	0	0	0			2A		African.American	50													IDC
GSM102564	14	tumor	GSM102564	GSE2109	5	M	no	HGU133Plus2	GSM102564.CEL	GSE2109	A.AFFY.44	3	0	0	0			2A		Caucasian	40													IDC
GSM117581	14	tumor	GSM117581	GSE2109	2	BL1	no	HGU133Plus2	GSM117581.CEL	GSE2109	A.AFFY.44	3	0	0	0			2A		Caucasian	40													IDC
GSM117661	14	tumor	GSM117661	GSE2109	5	M	no	HGU133Plus2	GSM117661.CEL	GSE2109	A.AFFY.44	3	0	0	1			3C		Caucasian	50													IDC
GSM117685	14	tumor	GSM117685	GSE2109	7	LAR	no	HGU133Plus2	GSM117685.CEL	GSE2109	A.AFFY.44	3	1	1	1			2A		Caucasian	70													IDC
GSM117692	14	tumor	GSM117692	GSE2109	1	UNS	no	HGU133Plus2	GSM117692.CEL	GSE2109	A.AFFY.44	3	0	0	1			2A		Caucasian	60													IDC
GSM117730	14	tumor	GSM117730	GSE2109	4	IM	no	HGU133Plus2	GSM117730.CEL	GSE2109	A.AFFY.44	3	0	0	0			2A		Caucasian	40													IDC
GSM117745	14	tumor	GSM117745	GSE2109	5	M	no	HGU133Plus2	GSM117745.CEL	GSE2109	A.AFFY.44	3	0	0	0			4		Caucasian	50													IBC
GSM117758	14	tumor	GSM117758	GSE2109	4	IM	no	HGU133Plus2	GSM117758.CEL	GSE2109	A.AFFY.44	3	0	0	1			2B		Hispanic	40													IDC
GSM125003	14	tumor	GSM125003	GSE5460	4	IM	no	HGU133A	GSM125003.CEL	GSE5460	A.AFFY.33	3	0		0		1		3.3															IDC	1
GSM125005	14	tumor	GSM125005	GSE5460	2	BL1	no	HGU133A	GSM125105.CEL	GSE5460	A.AFFY.33	3	0		0		1		5.5															Mixed	1
GSM137936	14	tumor	GSM137936	GSE2109	2	BL1	no	HGU133Plus2	GSM137936.CEL	GSE2109	A.AFFY.44	3	0	0	0			2A		Caucasian	50													IDC
GSM137984	14	tumor	GSM137984	GSE2109	3	BL2	no	HGU133Plus2	GSM137984.CEL	GSE2109	A.AFFY.44	2	0	0						Caucasian	50													IDC
GSM137989	14	tumor	GSM137989	GSE2109	2	BL1	no	HGU133Plus2	GSM137989.CEL	GSE2109	A.AFFY.44	3	0	0	0			2B		Caucasian	50													IDC
GSM138011	14	tumor	GSM138011	GSE2109	1	UNS	no	HGU133Plus2	GSM138011.CEL	GSE2109	A.AFFY.44	3						2A		Caucasian	80													IDC
GSM194397	17	tumor	GSM194397	GSE7904	1	UNS	no	HGU133Plus2	GSM194397.CEL	GSE7904	A.AFFY.44																									0
GSM194398	17	tumor	GSM194398	GSE7904	3	BL2	no	HGU133Plus2	GSM194398.CEL	GSE7904	A.AFFY.44																									0
GSM194399	17	tumor	GSM194399	GSE7904	4	IM	no	HGU133Plus2	GSM194399.CEL	GSE7904	A.AFFY.44																									0
GSM194400	17	tumor	GSM194400	GSE7904	5	M	no	HGU133Plus2	GSM194400.CEL	GSE7904	A.AFFY.44																									0
GSM194402	17	tumor	GSM194402	GSE7904	4	IM	no	HGU133Plus2	GSM194402.CEL	GSE7904	A.AFFY.44																									0
GSM194403	17	tumor	GSM194403	GSE7904	4	IM	no	HGU133Plus2	GSM194403.CEL	GSE7904	A.AFFY.44																									0
GSM194405	17	tumor	GSM194405	GSE7904	5	M	no	HGU133Plus2	GSM194405.CEL	GSE7904	A.AFFY.44																									0
GSM194407	17	tumor	GSM194407	GSE7904	5	M	no	HGU133Plus2	GSM194407.CEL	GSE7904	A.AFFY.44																									0
GSM194408	17	tumor	GSM194408	GSE7904	5	M	no	HGU133Plus2	GSM194408.CEL	GSE7904	A.AFFY.44																									0
GSM194409	17	tumor	GSM194409	GSE7904	5	M	no	HGU133Plus2	GSM194409.CEL	GSE7904	A.AFFY.44																									0
GSM194411	17	tumor	GSM194411	GSE7904	1	UNS	no	HGU133Plus2	GSM194411.CEL	GSE7904	A.AFFY.44																									0
GSM194412	17	tumor	GSM194412	GSE7904	4	IM	no	HGU133Plus2	GSM194412.CEL	GSE7904	A.AFFY.44																									0
GSM194413	17	tumor	GSM194413	GSE7904	4	IM	no	HGU133Plus2	GSM194413.CEL	GSE7904	A.AFFY.44																									0
GSM194414	17	tumor	GSM194414	GSE7904	4	IM	no	HGU133Plus2	GSM194414.CEL	GSE7904	A.AFFY.44																									0
GSM194415	17	tumor	GSM194415	GSE7904	6	MSL	no	HGU133Plus2	GSM194415.CEL	GSE7904	A.AFFY.44																									1
GSM194417	17	tumor	GSM194417	GSE7904	5	M	no	HGU133Plus2	GSM194417.CEL	GSE7904	A.AFFY.44																									1
GSM194429	17	tumor	GSM194429	GSE7904	7	LAR	no	HGU133Plus2	GSM194429.CEL	GSE7904	A.AFFY.44																									0
GSM38091	14	tumor	GSM38091	GSE2109	6	MSL	no	HGU133Plus2	GSM38091.CEL	GSE2109	A.AFFY.44	3						2A		Caucasian	60													IDC
GSM411290	18	tumor	GSM411290	GSE16446	5	M	no	HGU133Plus2	GSM411290.CEL	GSE16446	A.AFFY.44	3	0		0		0	2
GSM411297	18	tumor	GSM411297	GSE16446	5	M	no	HGU133Plus2	GSM411297.CEL	GSE16446	A.AFFY.44	3	0		0		0	2						0			0
GSM411310	18	tumor	GSM411310	GSE16446	5	M	no	HGU133Plus2	GSM411310.CEL	GSE16446	A.AFFY.44	3	0		0		1	2						0		3.78933	0	3.78933
GSM411311	18	tumor	GSM411311	GSE16446	4	IM	no	HGU133Plus2	GSM411311.CEL	GSE16446	A.AFFY.44	3	0		0		1	2						0		3.75281	0	3.75281
GSM411312	18	tumor	GSM411312	GSE16446	2	BL1	no	HGU133Plus2	GSM411312.CEL	GSE16446	A.AFFY.44	3	0		0		1	2						0		2.16573	0	2.16573
GSM411317	18	tumor	GSM411317	GSE16446	6	MSL	no	HGU133Plus2	GSM411317.CEL	GSE16446	A.AFFY.44	3	0		0		1	4						1		1.30337	1	1.30337
GSM411318	18	tumor	GSM411318	GSE16446	2	BL1	no	HGU133Plus2	GSM411318.CEL	GSE16446	A.AFFY.44	3	0		0		0	2						0		2.10112	0	2.10112
GSM411320	18	tumor	GSM411320	GSE16446	5	M	no	HGU133Plus2	GSM411320.CEL	GSE16446	A.AFFY.44	2	0		0		0	2						0		3.86517	0	3.86517
GSM411322	18	tumor	GSM411322	GSE16446	5	M	no	HGU133Plus2	GSM411322.CEL	GSE16446	A.AFFY.44	3	0		0		1	2						0		2.18258	0	2.18258
GSM411327	18	tumor	GSM411327	GSE16446	3	BL2	no	HGU133Plus2	GSM411327.CEL	GSE16446	A.AFFY.44	3	0		0		0	2						0			0
GSM411328	18	tumor	GSM411328	GSE16446	6	MSL	no	HGU133Plus2	GSM411328.CEL	GSE16446	A.AFFY.44	3	0		0		0	2						0		2.64607	0	2.64607
GSM411329	18	tumor	GSM411329	GSE16446	7	LAR	no	HGU133Plus2	GSM411329.CEL	GSE16446	A.AFFY.44	3	0		1		1	2						0		2.20787	1	0.702247
GSM411331	18	tumor	GSM411331	GSE16446	7	LAR	no	HGU133Plus2	GSM411331.CEL	GSE16446	A.AFFY.44	3	0		0		0	1						0		3.40169	1	1.76124
GSM411333	18	tumor	GSM411333	GSE16446	5	M	no	HGU133Plus2	GSM411333.CEL	GSE16446	A.AFFY.44	3	0		0		0	1						0		2.92416	0	2.92416
GSM411335	18	tumor	GSM411335	GSE16446	2	BL1	no	HGU133Plus2	GSM411335.CEL	GSE16446	A.AFFY.44	3	0		0		0	1						0		2.56742	0	2.56742
GSM411336	18	tumor	GSM411336	GSE16446	4	IM	no	HGU133Plus2	GSM411336.CEL	GSE16446	A.AFFY.44		0		0		0	2						0		5.9382	0	5.9382
GSM411337	18	tumor	GSM411337	GSE16446	UNC		no	HGU133Plus2	GSM411337.CEL	GSE16446	A.AFFY.44	3	0		0		0	2						1		5.42697	1	3.97191
GSM411339	18	tumor	GSM411339	GSE16446	4	IM	no	HGU133Plus2	GSM411339.CEL	GSE16446	A.AFFY.44	2	0		0		2	4						1		2.05618	1	2.05618
GSM411340	18	tumor	GSM411340	GSE16446	6	MSL	no	HGU133Plus2	GSM411340.CEL	GSE16446	A.AFFY.44	3	0		0		2	2						0			0
GSM411343	18	tumor	GSM411343	GSE16446	5	M	no	HGU133Plus2	GSM411343.CEL	GSE16446	A.AFFY.44	2	0		0		0	2						0		2.68539	0	2.68539
GSM411345	18	tumor	GSM411345	GSE16446	6	MSL	no	HGU133Plus2	GSM411345.CEL	GSE16446	A.AFFY.44	1	0		0		1	2						0		1.68258	0	1.68258
GSM411348	18	tumor	GSM411348	GSE16446	3	BL2	no	HGU133Plus2	GSM411348.CEL	GSE16446	A.AFFY.44	3	0		0		1	2						0		3.95506	0	3.95506
GSM411353	18	tumor	GSM411353	GSE16446	4	IM	no	HGU133Plus2	GSM411353.CEL	GSE16446	A.AFFY.44	3	0		0		0	3						0		5.16573	0	5.16573
GSM411357	18	tumor	GSM411357	GSE16446	4	IM	no	HGU133Plus2	GSM411357.CEL	GSE16446	A.AFFY.44	3	0		0		1	4						0		1.11236	0	1.11236
GSM411359	18	tumor	GSM411359	GSE16446	4	IM	no	HGU133Plus2	GSM411359.CEL	GSE16446	A.AFFY.44	3	0		0		1	1						0		3.90449	0	3.90449
GSM411362	18	tumor	GSM411362	GSE16446	3	BL2	no	HGU133Plus2	GSM411362.CEL	GSE16446	A.AFFY.44	2	0		0		0	2						0		4.2809	1	3.01124
GSM411364	18	tumor	GSM411364	GSE16446	4	IM	no	HGU133Plus2	GSM411364.CEL	GSE16446	A.AFFY.44	3	0		0		0	1
GSM411370	18	tumor	GSM411370	GSE16446	2	BL1	no	HGU133Plus2	GSM411370.CEL	GSE16446	A.AFFY.44	3	0		0		0	1						0		4.69944	0	4.69944
GSM411372	18	tumor	GSM411372	GSE16446	6	MSL	no	HGU133Plus2	GSM411372.CEL	GSE16446	A.AFFY.44	3	0		0		1	2						0		2.69944	0	2.69944
GSM411375	18	tumor	GSM411375	GSE16446	5	M	no	HGU133Plus2	GSM411375.CEL	GSE16446	A.AFFY.44	3	0		0		0	2						0		2.88483	0	2.88483
GSM411376	18	tumor	GSM411376	GSE16446	2	BL1	no	HGU133Plus2	GSM411376.CEL	GSE16446	A.AFFY.44	3	0		1		1	2						0		2.58146	0	2.58146
GSM411377	18	tumor	GSM411377	GSE16446	2	BL1	no	HGU133Plus2	GSM411377.CEL	GSE16446	A.AFFY.44	3	0		0		1	3						0		2.03933	1	1.56742
GSM411378	18	tumor	GSM411378	GSE16446	5	M	no	HGU133Plus2	GSM411378.CEL	GSE16446	A.AFFY.44	3	0		0		0	2						0		3.67978	0	3.67978
GSM411380	18	tumor	GSM411380	GSE16446	5	M	no	HGU133Plus2	GSM411380.CEL	GSE16446	A.AFFY.44	3	0		0		0	2						0		2.3118	0	2.3118
GSM411382	18	tumor	GSM411382	GSE16446	4	IM	no	HGU133Plus2	GSM411382.CEL	GSE16446	A.AFFY.44	3	0		0		0	1						0		3.39045	0	3.39045
GSM411383	18	tumor	GSM411383	GSE16446	7	LAR	no	HGU133Plus2	GSM411383.CEL	GSE16446	A.AFFY.44	2	0		0		1	2						0		3.8736	0	3.8736
GSM411384	18	tumor	GSM411384	GSE16446	4	IM	no	HGU133Plus2	GSM411384.CEL	GSE16446	A.AFFY.44	3	0		0		1	2						0		3.16011	0	3.16011
GSM411385	18	tumor	GSM411385	GSE16446	7	LAR	no	HGU133Plus2	GSM411385.CEL	GSE16446	A.AFFY.44	1	0		0		0	1						0		2.64045	0	2.64045
GSM411386	18	tumor	GSM411386	GSE16446	6	MSL	no	HGU133Plus2	GSM411386.CEL	GSE16446	A.AFFY.44	3	0		0		1	2						0		2.74438	0	2.74438
GSM411387	18	tumor	GSM411387	GSE16446	5	M	no	HGU133Plus2	GSM411387.CEL	GSE16446	A.AFFY.44	3	0		0		1	2						1		1.00843	1	0.176966
GSM411388	18	tumor	GSM411388	GSE16446	4	IM	no	HGU133Plus2	GSM411388.CEL	GSE16446	A.AFFY.44	2	0		0		0	2						0		1.80056	0	1.80056
GSM411391	18	tumor	GSM411391	GSE16446	UNC		no	HGU133Plus2	GSM411391.CEL	GSE16446	A.AFFY.44		0		0		0	1						0		5.77247	0	5.77247
GSM411396	18	tumor	GSM411396	GSE16446	7	LAR	no	HGU133Plus2	GSM411396.CEL	GSE16446	A.AFFY.44	3	0		0		1	2						0		3.39326	0	3.39326
GSM411401	18	tumor	GSM411401	GSE16446	3	BL2	no	HGU133Plus2	GSM411401.CEL	GSE16446	A.AFFY.44	3	0		0		0	4						0		5.67135	0	5.67135
GSM411402	18	tumor	GSM411402	GSE16446	3	BL2	no	HGU133Plus2	GSM411402.CEL	GSE16446	A.AFFY.44	2	0		0		0	2						0		5.64888	0	5.64888
GSM411408	18	tumor	GSM411408	GSE16446	4	IM	no	HGU133Plus2	GSM411408.CEL	GSE16446	A.AFFY.44	3	0		0		0							0		3.66573	0	3.66573
GSM46862	14	tumor	GSM46862	GSE2109	6	MSL	no	HGU133Plus2	GSM46862.CEL	GSE2109	A.AFFY.44	3	0	0	0			2A		Caucasian	60													IDC
GSM46874	14	tumor	GSM46874	GSE2109	4	IM	no	HGU133Plus2	GSM46874.CEL	GSE2109	A.AFFY.44	3	0	0	0			2B		Caucasian	40													IDC
GSM46891	14	tumor	GSM46891	GSE2109	3	BL2	no	HGU133Plus2	GSM46891.CEL	GSE2109	A.AFFY.44	3	0	0	0			2A		Caucasian	50													IDC
GSM46933	14	tumor	GSM46933	GSE2109	3	BL2	no	HGU133Plus2	GSM46933.CEL	GSE2109	A.AFFY.44									Caucasian	60													IDC
GSM46934	14	tumor	GSM46934	GSE2109	6	MSL	no	HGU133Plus2	GSM46934.CEL	GSE2109	A.AFFY.44									Caucasian	50													IDC
GSM46947	14	tumor	GSM46947	GSE2109	4	IM	no	HGU133Plus2	GSM46947.CEL	GSE2109	A.AFFY.44									African.American	40													IDC
GSM46952	14	tumor	GSM46952	GSE2109	6	MSL	no	HGU133Plus2	GSM46952.CEL	GSE2109	A.AFFY.44									Caucasian	40													IDC
GSM46968	14	tumor	GSM46968	GSE2109	4	IM	no	HGU133Plus2	GSM46968.CEL	GSE2109	A.AFFY.44	3	0	0	0			2A		Caucasian	40													IDC
GSM46974	14	tumor	GSM46974	GSE2109	5	M	no	HGU133Plus2	GSM46974.CEL	GSE2109	A.AFFY.44									American.Indian	50													IDC
GSM491176	19	tumor	GSM491176	GSE19615	5	M	no	HGU133Plus2	GSM491176.CEL	GSE19615		3	0	0	0		0		0.9		60						0	3.16667						IDC
GSM491181	19	tumor	GSM491181	GSE19615	4	IM	no	HGU133Plus2	GSM491181.CEL	GSE19615		3	0	0	0		1		1.2		49						0	5.33333						IDC
GSM491183	19	tumor	GSM491183	GSE19615	7	LAR	no	HGU133Plus2	GSM491183.CEL	GSE19615		2	0	0	1		1		2.5		85						1	2.25						IDC
GSM491184	19	tumor	GSM491184	GSE19615	2	BL1	no	HGU133Plus2	GSM491184.CEL	GSE19615		3	0	0	0		0		2.5		66						0	5.16667						IDC
GSM491185	19	tumor	GSM491185	GSE19615	6	MSL	no	HGU133Plus2	GSM491185.CEL	GSE19615		2	0	0	0		0		1.8		58						0	4.33333						IDC
GSM491188	19	tumor	GSM491188	GSE19615	4	IM	no	HGU133Plus2	GSM491188.CEL	GSE19615		3	0	0	0		0		1		48						0	4.5						IDC
GSM491189	19	tumor	GSM491189	GSE19615	3	BL2	no	HGU133Plus2	GSM491189.CEL	GSE19615		3	0	0	0		0		0.9		50						0	4.25						IDC
GSM491191	19	tumor	GSM491191	GSE19615	3	BL2	no	HGU133Plus2	GSM491191.CEL	GSE19615		3	0	0	0		0		1		58						0	4.33333						IDC
GSM491193	19	tumor	GSM491193	GSE19615	4	IM	no	HGU133Plus2	GSM491193.CEL	GSE19615		3	0	0	0		0		2.7		48						0	4.16667						IDC
GSM491197	19	tumor	GSM491197	GSE19615	3	BL2	no	HGU133Plus2	GSM491197.CEL	GSE19615		3	0	0	0		0		1.4		41						0	4.16667						IDC
GSM491198	19	tumor	GSM491198	GSE19615	UNC		no	HGU133Plus2	GSM491198.CEL	GSE19615		3	0	0	0		0		1.7		55						1	2.91667						IDC
GSM491201	19	tumor	GSM491201	GSE19615	2	BL1	no	HGU133Plus2	GSM491201.CEL	GSE19615		3	0	0	0		0		2.8		43						0	3						IDC
GSM491212	19	tumor	GSM491212	GSE19615	2	BL1	no	HGU133Plus2	GSM491212.CEL	GSE19615		3	0	0	1		0		1.8		49						0	6.25						IDC
GSM491228	19	tumor	GSM491228	GSE19615	6	MSL	no	HGU133Plus2	GSM491228.CEL	GSE19615		3	0	0	0		0		1.1		68						0	6.08333						IDC
GSM491229	19	tumor	GSM491229	GSE19615	5	M	no	HGU133Plus2	GSM491229.CEL	GSE19615		3	0	0	0		0		1.1		54						0	4.66667						IDC
GSM491231	19	tumor	GSM491231	GSE19615	4	IM	no	HGU133Plus2	GSM491231.CEL	GSE19615		3	0	0	1		1		3		45						0	6.91667						IDC
GSM491241	19	tumor	GSM491241	GSE19615	7	LAR	no	HGU133Plus2	GSM491241.CEL	GSE19615		3	0	0	0		0		2		44						0	4.75						IDC
GSM491243	19	tumor	GSM491243	GSE19615	7	LAR	no	HGU133Plus2	GSM491243.CEL	GSE19615		3	0	0	1		1		2.5		55						0	4.83333						IDC
GSM491244	19	tumor	GSM491244	GSE19615	3	BL2	no	HGU133Plus2	GSM491244.CEL	GSE19615		3	0	0	0		0		1.7		64						1	1.75						IDC
GSM491271	19	tumor	GSM491271	GSE19615	UNC		no	HGU133Plus2	GSM491271.CEL	GSE19615		3	0	0	1		1		5.5		68						0	4.25						Mixed
GSM491284	19	tumor	GSM491284	GSE19615	4	IM	no	HGU133Plus2	GSM491284.CEL	GSE19615		2	0	1	0		1		1.2		45						0	6.16667						IDC
GSM53032	14	tumor	GSM53032	GSE2109	6	MSL	yes	HGU133A	GSM53032.CEL	GSE2109	A.AFFY.44	3	0	0	0			2A
GSM53033	14	tumor	GSM53033	GSE2109	2	BL1	yes	HGU133A	GSM53033.CEL	GSE2109	A.AFFY.44
GSM53099	14	tumor	GSM53099	GSE2109	5	M	yes	HGU133A	GSM53099.CEL	GSE2109	A.AFFY.44	2	0	0	0			2A
GSM76556	14	tumor	GSM76556	GSE2109	2	BL1	no	HGU133Plus2	GSM76556.CEL	GSE2109	A.AFFY.44									Caucasian	80													IDC
GSM88986	14	tumor	GSM88986	GSE2109	7	LAR	no	HGU133Plus2	GSM88986.CEL	GSE2109	A.AFFY.44	3	0	0	0			2B		Caucasian	70													IDC
GSM89003	14	tumor	GSM89003	GSE2109	2	BL1	no	HGU133Plus2	GSM89003.CEL	GSE2109	A.AFFY.44	3	0	0	0			2A		Caucasian	30													IDC
GSM89008	14	tumor	GSM89008	GSE2109	4	IM	no	HGU133Plus2	GSM89008.CEL	GSE2109	A.AFFY.44	3	0	0	0			3C		Caucasian	40													Metaplastic_squamous
GSM89011	14	tumor	GSM89011	GSE2109	5	M	no	HGU133Plus2	GSM89011.CEL	GSE2109	A.AFFY.44	3	0	0	0					Caucasian	50													IDC
GSM89016	14	tumor	GSM89016	GSE2109	1	UNS	no	HGU133Plus2	GSM89016.CEL	GSE2109	A.AFFY.44	3	0	0	0					Caucasian	50													IDC
GSM89019	14	tumor	GSM89019	GSE2109	7	LAR	no	HGU133Plus2	GSM89019.CEL	GSE2109	A.AFFY.44	3	0	0						Caucasian	40													IDC
GSM89077	14	tumor	GSM89077	GSE2109	5	M	no	HGU133Plus2	GSM89077.CEL	GSE2109	A.AFFY.44	3	1	0	0			3B		American.Indian	40													Metaplastic
