# Supplementary material for: Mouse mammary stem cells express prognostic markers for triple-negative breast cancer
Source: Breast Cancer Res. 2015 Mar 4;17(1):31. doi: 10.1186/s13058-015-0539-6 (PMC4381533; doi:10.1186/s13058-015-0539-6)
Supplement: Additional file 7: — Fold expression of 323 MaSC-specific genes over myoepithelial and luminal cells ordered by fold expression relative to myoepithelial (upper table) and luminal (lower table) populations. [file 13058_2015_539_MOESM7_ESM.xlsx]

## Sheet: MaSC genes
Additional File 7
MaSC genes ordered by fold expression relative to myoepithelial cells
		Relative to myoepithelial expression			Relative to luminal expression
Gene symbol	Gene name	Fold change	FDR (%)		Fold change	FDR (%)
Tnc	tenascin C	21.4117	0		2.65013	0
Nts	neurotensin	20.0049	2.05535		1.6166	0.0997737
Gpm6a	glycoprotein m6a	10.7144	2.45387		1.99309	0
Prox1	prospero-related homeobox 1	9.72889	1.74724		1.97959	0
Mbp	myelin basic protein	8.03669	3.54925		1.85405	0
Lgr5	leucine rich repeat containing G protein coupled receptor 5	7.75632	0		2.93644	0
Tek	endothelial-specific receptor tyrosine kinase	7.68172	1.59367		1.7029	0.0997737
Mtap1b	microtubule-associated protein 1B	6.73815	2.08127		3.64425	0
Col17a1	collagen, type XVII, alpha 1	6.71674	3.49314		2.50614	0
Abca8a	ATP-binding cassette, sub-family A (ABC1), member 8a	6.55561	3.49314		0.676994	9.46034
Akap12	A kinase (PRKA) anchor protein (gravin) 12	6.46529	2.44121		1.57055	0.0997737
Thbd	thrombomodulin	6.45392	2.44121		2.07469	0
Plp1	proteolipid protein (myelin) 1	6.24622	3.5773		1.79323	0.0997737
Chl1	cell adhesion molecule with homology to L1CAM	6.14145	3.49314		1.7378	0.0997737
Ldb2	LIM domain binding 2	6.1261	1.74724		2.16722	0
Them5	thioesterase superfamily member 5	6.07443	4.30221		1.65483	0.09
Emcn	endomucin	5.91616	3.49314		1.07643	1.86525
Ogn	osteoglycin	5.78852	1.71372		2.68098	0
Myct1	myc target 1	5.664	2.05535		2.15147	0
Ankrd1	ankyrin repeat domain 1	5.62392	1.16115		2.36673	0
Adam12	a disintegrin and metallopeptidase domain 12	5.39988	2.45387		2.76724	0
Col6a1	collagen, type VI, alpha 1	5.38294	0		1.62166	0.09
Vsnl1	visinin-like 1	5.30106	0		5.34922	0
Plvap	plasmalemma vesicle associated protein	5.28771	2.44121		1.24104	1.86525
Slc35f1	solute carrier family 35, member F1	5.1839	2.05535		2.61031	0
Cd93	CD93 antigen	5.08667	2.21833		2.42131	0
Pdlim5	PDZ and LIM domain 5	5.06958	4.30221		1.53042	0.398882
Aqp1	aquaporin 1	5.06311	1.59367		1.13241	1.86525
Nox4	NADPH oxidase 4	5.04006	0.575063		2.69151	0
Samd4	sterile alpha motif domain containing 4	4.93866	1.74657		5.49377	0
Sema3g	sema domain, immunoglobulin domain (Ig), 3G	4.9255	2.44121		1.50505	0.398882
Ctla2a	cytotoxic T lymphocyte-associated protein 2 alpha	4.78589	3.49314		2.14267	0
Zfp316	zinc finger protein 316	4.78251	2.44121		1.52731	0.398882
S1pr1	sphingosine-1-phosphate receptor 1	4.6056	3.49314		1.77867	0.0997737
Trim9	tripartite motif-containing 9	4.56536	2.77425		2.19708	0
Cd36	CD36 antigen	4.43323	1.08437		1.58309	0.0997737
Gimap6	GTPase, IMAP family member 6	4.35821	2.05535		1.65864	0.0997737
Mtap4	microtubule-associated protein 4	4.29832	2.24828		1.41578	0.398882
Palmd	palmdelphin	4.2723	3.49314		1.46283	0.3
Pamr1	peptidase domain associated with muscle regeneration 1	4.20992	1.09688		2.19787	9
Sh3bgr	SH3-binding domain glutamic acid-rich protein	4.20383	1.59367		2.49333	0
Cdh5	cadherin 5	4.0674	3.49314		2.42246	0
Kif26b	kinesin family member 26B	4.01545	0		3.63562	0
Arap3	ArfGAP with RhoGAP domain, ankyrin repeat and PH domain 3	4.00132	2.44121		2.08219	0
Bptf	bromodomain PHD finger transcription factor	3.98465	3.49314		7.56699	0
Plec	plectin	3.95382	2.96718		1.77572	0
Rpf2	ribosome production factor 2 homolog	3.95171	4.30221		3.3561	0.398882
Ebf3	early B-cell factor 3	3.9163	2.05535		1.95769	0
Nexn	nexilin	3.88237	2.85238		2.11142	0
Tm6sf1	transmembrane 6 superfamily member 1	3.83494	2.44121		2.65084	0
Kcna1	potassium voltage-gated channel, shaker-related subfamily 1	3.81956	3.49314		1.50449	0.398882
Phactr2	phosphatase and actin regulator 2	3.77017	2.62019		2.46496	0
Col12a1	collagen, type XII, alpha 1	3.7639	2.85238		4.17788	0
Gpr116	G protein-coupled receptor 116	3.75804	4.30221		1.93969	0
Ccdc141	coiled-coil domain containing 141	3.7575	1.59367		1.40874	0.398882
Scube3	signal peptide, CUB domain, EGF-like 3	3.71068	0.575063		4.38955	0
Pecam1	platelet/endothelial cell adhesion molecule 1	3.69445	4.30221		1.3765	0.398882
Scaper	S phase cyclin A-associated protein in the ER	3.68645	3.49314		2.67583	1.86525
Zeb2	zinc finger E-box binding homeobox 2	3.65293	4.30221		1.85485	0
Spats2l	spermatogenesis associated, serine-rich 2-like	3.63928	2.05535		2.30097	0
Tshz3	teashirt zinc finger family member 3	3.61953	4.30221		2.38385	0
Fabp4	fatty acid binding protein 4, adipocyte	3.59439	2.44121		2.50356	0
Repin1	replication initiator 1	3.57268	3.49314		2.17303	0
Fam164a	family with sequence similarity 164, member A	3.55601	2.05535		1.47656	0.398882
Synpo2	synaptopodin 2	3.55536	1.59367		4.09606	0
Dab2	disabled homolog 2	3.53145	3.49314		2.51242	0
Sfrp1	secreted frizzled-related protein 1	3.51123	1.55037		5.2029	0
Cldn5	claudin 5	3.50152	4.30221		1.2762	0.398882
Dsp	desmoplakin	3.48952	1.86448		2.3827	0
Cntn2	contactin 2	3.48783	2.05535		1.51208	0.0997737
Thsd7a	thrombospondin, type I, domain containing 7A	3.41419	3.89768		2.50472	0
Ddx46	DEAD (Asp-Glu-Ala-Asp) box polypeptide 46	3.40407	2.44121		2.05422	0
Ptprb	protein tyrosine phosphatase, receptor type, B	3.39617	2.22813		1.42875	0.398882
She	src homology 2 domain-containing transforming protein E	3.38227	3.49314		1.34508	1.86525
Krt15	keratin 15	3.38209	1.74724		3.15191	0
Slco2a1	solute carrier organic anion transporter family, member 2a1	3.37707	2.08127		4.17537	0
Mical3	microtubule monoxygenase calponin, LIM domain containing 3	3.37583	1.59367		1.73289	0
Prkcq	protein kinase C, theta	3.36775	2.05535		1.12156	1.865
Prune2	prune homolog 2	3.34652	3.49314		1.42241	0.3
Per2	period homolog 2	3.34467	4.30221		1.88372	0
Zfhx3	zinc finger homeobox 3	3.31794	2.05535		3.82193	0
Dbp	D site albumin promoter binding protein	3.31308	4.30221		1.02221	0.398882
Limch1	LIM and calponin homology domains 1	3.30915	1.59367		2.18526	0
Flt1	FMS-like tyrosine kinase 1	3.30656	1.74724		1.97882	0
Col15a1	collagen, type XV, alpha 1	3.30203	1.59367		1.91388	0
Grik3	glutamate receptor, ionotropic, kainate 3	3.29467	0.963114		4.52622	0
Plat	plasminogen activator, tissue	3.2925	3.49314		1.01923	9.46034
Col6a2	collagen, type VI, alpha 2	3.20945	1.02768		1.04745	9.46
Gfra2	glial cell line derived neurotrophic factor family receptor alpha 2	3.20597	0.365627		10.5537	0
Stk39	serine/threonine kinase 39	3.20375	3.49314		4.15403	0
Kank2	KN motif and ankyrin repeat domains 2	3.19378	1.59367		4.23294	0
Incenp	inner centromere protein	3.18724	2.96718		1.18514	1.865
Mme	membrane metallo endopeptidase	3.17079	1.59367		4.28982	0
Lgi1	leucine-rich repeat LGI family, member 1	3.16666	2.85238		2.32814	0
Nf2	neurofibromatosis 2	3.14298	3.37171		3.45841	0
Nkain2	Na+/K+ transporting ATPase interacting 2	3.1367	2.22813		3.77605	0
A730054J21Rik	RIKEN cDNA A730054J21 gene	3.13191	1.59367		1.84391	0
Zfp462	zinc finger protein 462	3.06069	1.74724		1.69588	0
Lrrfip1	leucine rich repeat (in FLII) interacting protein 1	3.05334	4.30221		2.243	0
Mybl1	myeloblastosis oncogene-like 1	3.04903	2.05535		3.16766	0
Prpf3	PRP3 pre-mRNA processing factor 3 homolog	3.044	2.05535		1.76176	0.0997737
Rprd2	regulation of nuclear pre-mRNA domain containing 2	3.03942	2.85238		2.28623	0
Clcc1	chloride channel CLIC-like 1	3.03052	3.5773		2.35607	0
Pip4k2a	phosphatidylinositol-5-phosphate 4-kinase, type II, alpha	3.02899	3.49314		2.0656	0
Lgals1	lectin, galactose binding, soluble 1	3.00803	0		6.38898	0
Eif5b	eukaryotic translation initiation factor 5B	3.00366	2.45387		1.92917	0
Tnrc6a	trinucleotide repeat containing 6a	2.99262	4.30221		1.59797	0.09
Esf1	ESF1, nucleolar pre-rRNA processing protein, homolog	2.98801	4.30221		1.63134	0.0997737
Col5a2	collagen, type V, alpha 2	2.96826	0.575063		3.55429	0
Naa15	N(alpha)-acetyltransferase 15, NatA auxiliary subunit	2.9626	2.44121		1.4648	0.0997737
Trak1	trafficking protein, kinesin binding 1	2.95773	4.30221		4.86459	0
Ngfr	nerve growth factor receptor (TNFR superfamily, member 16)	2.95364	3.49314		3.16498	0
Cdc5l	cell division cycle 5-like	2.94806	3.49314		1.5323	0.0997737
Prkag2	protein kinase, AMP-activated, gamma 2 non-catalytic subunit	2.94346	4.30221		1.79813	0
Sh3d19	SH3 domain protein D19	2.93718	2.44121		5.45954	0
Pdcd6ip	programmed cell death 6 interacting protein	2.93077	2.85238		3.76748	0
Psmc3ip	proteasome 26S subunit, ATPase 3, interacting protein	2.92983	2.85238		1.82456	0.0997737
Rfc1	replication factor C (activator 1) 1	2.9221	3.89768		1.18889	1.86525
Foxj1	forkhead box J1	2.90776	1.59367		2.27127	0
Ift57	intraflagellar transport 57 homolog	2.89845	0		3.18093	0
Rarres2	retinoic acid receptor responder (tazarotene induced) 2	2.89637	2.05535		2.86804	0
Atp6v1e1	ATPase, H+ transporting, lysosomal V1 subunit E1	2.89086	4.30221		1.81868	0.0997737
Itsn1	intersectin 1 (SH3 domain protein 1A)	2.88755	3.49314		2.29147	0
Mllt3	myeloid/lymphoid or mixed-lineage leukemia	2.87536	2.05535		5.10161	0
Tfpi	tissue factor pathway inhibitor	2.87197	3.89768		2.37694	0
Plcb1	phospholipase C, beta 1	2.87142	1.09688		2.72079	0
Ltbp2	latent transforming growth factor beta binding protein 2	2.87121	0		6.94328	0
Mxra7	matrix-remodelling associated 7	2.86094	4.30221		2.42972	0
Zfp319	zinc finger protein 319	2.84435	2.44121		1.56545	1.86525
Rgs16	regulator of G-protein signaling 16	2.84005	4.30221		1.63328	0
Ccnd2	cyclin D2	2.83342	3.49314		8.88516	0
Trim2	tripartite motif-containing 2	2.81779	2.85238		1.47268	0.398882
Nfatc2	nuclear factor of activated T-cells, calcineurin-dependent 2	2.80882	1.53665		6.34782	0
Slu7	SLU7 splicing factor homolog	2.80163	3.56288		2.54363	0
Zfp148	zinc finger protein 148	2.79285	4.30221		1.56146	0.398882
Aifm2	apoptosis-inducing factor, mitochondrion-associated 2	2.79026	1.8276		2.47606	0
Thy1	thymus cell antigen 1, theta	2.78832	2.44121		1.25184	0.3
Htr1d	5-hydroxytryptamine (serotonin) receptor 1D	2.78436	2.01744		5.84993	0
Nfatc1	nuclear factor of activated T-cells, calcineurin-dependent 1	2.77404	1.69054		1.8118	0
Bcor	BCL6 interacting corepressor	2.77015	3.37171		2.86724	0
Slc25a30	solute carrier family 25, member 30	2.76432	2.85238		2.02648	0
Mcc	mutated in colorectal cancers	2.75885	2.85238		2.23749	0
Eif2ak2	eukaryotic translation initiation factor 2-alpha kinase 2	2.75153	2.85238		2.82588	0
Wipf1	WAS/WASL interacting protein family, member 1	2.74999	0.575063		3.97606	0
Cmah	cytidine monophospho-N-acetylneuraminic acid hydroxylase	2.7408	2.50934		2.47949	0
Sema3b	sema domain, immunoglobulin domain, short basic domain, 3B	2.73629	3.49314		1.70152	0.0997737
Gsn	gelsolin	2.72601	2.44121		2.97912	0
Ktn1	kinectin 1	2.718	2.85238		1.20176	1.86525
Nkap	NFKB activating protein	2.68597	1.42206		2.2441	0
Nr1d1	nuclear receptor subfamily 1, group D, member 1	2.68534	2.85238		1.54743	0.0997737
Pcdh7	protocadherin 7	2.68415	3.49314		5.51491	0
Dpysl3	dihydropyrimidinase-like 3	2.68169	3.49314		4.92438	0
Bcl11b	B-cell leukemia/lymphoma 11B	2.6804	4.30221		1.96066	0
Elk3	ELK3, member of ETS oncogene family	2.67951	3.49314		3.25522	0
Zxdb	zinc finger, X-linked, duplicated B	2.66702	3.49314		1.52743	0.0997737
Clip1	CAP-GLY domain containing linker protein 1	2.6577	2.05535		2.36388	0
Cdkl2	cyclin-dependent kinase-like 2	2.65513	1.74724		2.86177	0
Erg	avian erythroblastosis virus E-26 (v-ets) oncogene related	2.63588	2.85238		2.55375	0
Cdk5rap2	CDK5 regulatory subunit associated protein 2	2.63546	0.575063		3.32514	0
Gpatch4	G patch domain containing 4	2.63078	3.89768		3.28372	0
Depdc6	DEP domain containing 6	2.63051	2.24828		3.87667	0
Zfp84	zinc finger protein 84	2.62678	3.5773		1.82658	0.0997737
Ppp1r14a	protein phosphatase 1, regulatory subunit 14A	2.60908	3.49314		3.14321	0
Btbd19	BTB (POZ) domain containing 19	2.60725	2.85238		1.96895	0
Sgcb	sarcoglycan, beta	2.60555	1.9931		2.78967	0
4933439F18Rik	RIKEN cDNA 4933439F18 gene	2.60269	2.44121		4.92634	0
Runx2	runt related transcription factor 2	2.59788	2.44121		2.94824	0
Klf12	Kruppel-like factor 12	2.59433	2.05535		0.991956	9.46034
Sync	syncoilin	2.57644	2.44121		3.86354	0
Lims2	LIM and senescent cell antigen like domains 2	2.56475	3.49314		1.93518	0
Filip1	filamin A interacting protein 1	2.54894	4.30221		2.68145	0
Mmp23	matrix metallopeptidase 23	2.54501	4.30221		2.18405	0
Dlc1	deleted in liver cancer 1	2.54426	3.37171		5.56675	0
Syt12	synaptotagmin XII	2.54156	2.05535		1.59157	0.09
2310008H09Rik	RIKEN cDNA 2310008H09 gene	2.53821	3.49314		2.14848	0
Diap2	diaphanous homolog 2	2.53561	2.85238		2.97392	0
Wscd2	WSC domain containing 2	2.50783	2.85238		1.40598	0.3
Gltscr2	glioma tumor suppressor candidate region gene 2	2.50735	3.49314		2.7133	0
Rbm34	RNA binding motif protein 34	2.50196	4.30221		1.44076	0.398882
Postn	periostin, osteoblast specific factor	2.48999	0		7.71692	0
Parp4	poly (ADP-ribose) polymerase family, member 4	2.48948	3.49314		0.965079	1.86525
D930026N18Rik	RIKEN cDNA D930026N18 gene	2.48805	2.44121		1.91215	0
Ptpn13	protein tyrosine phosphatase, non-receptor type 13	2.48337	0		4.89309	0
Cpne8	copine VIII	2.47897	2.44121		3.39242	0
Myo1c	myosin IC	2.4749	2.96718		2.37448	0
Camta1	calmodulin binding transcription activator 1	2.47438	1.76905		4.83083	0
Dnttip2	deoxynucleotidyltransferase, terminal, interacting protein 2	2.45343	3.49314		1.42392	0.398882
Sfrs12	Splicing Factor, Arginine/Serine-Rich 12	2.44892	3.49314		3.51909	0
Pter	phosphotriesterase related	2.44658	1.74724		1.99699	0
Nr2f2	nuclear receptor subfamily 2, group F, member 2	2.44642	3.49314		3.624	0
Fam114a1	family with sequence similarity 114, member A1	2.44616	3.49314		2.09382	0
Coro1c	coronin, actin binding protein 1C	2.44155	3.37171		2.87226	0
Gfra1	glial cell line derived neurotrophic factor family receptor alpha 1	2.4397	2.29981		3.89442	0
Mapre1	microtubule-associated protein, RP/EB family, member 1	2.43918	4.30221		4.76027	0
Acox3	acyl-Coenzyme A oxidase 3, pristanoyl	2.43636	4.30221		2.1994	9.46034
Ewsr1	Ewing sarcoma breakpoint region 1	2.42288	4.30221		4.56094	9.46034
Clasp1	CLIP associating protein 1	2.42239	4.30221		2.33205	0
Dnajc2	DnaJ (Hsp40) homolog, subfamily C, member 2	2.42016	0		1.37241	0.398882
Syt11	synaptotagmin XI	2.4137	2.22813		1.79586	0
Ddx27	DEAD (Asp-Glu-Ala-Asp) box polypeptide 27	2.41233	2.05535		2.6392	0
Nrp2	neuropilin 2	2.40381	4.30221		2.41285	0
Thap7	THAP domain containing 7	2.4029	4.30221		1.76222	0.0997737
4930534B04Rik	RIKEN cDNA 4930534B04 gene	2.40252	2.66323		4.1611	0
Tcf4	transcription factor 4	2.40008	3.49314		1.8126	0
Chd4	chromodomain helicase DNA binding protein 4	2.39874	2.05535		2.61326	0
Myh10	myosin, heavy polypeptide 10, non-muscle	2.3978	4.30221		0.873071	9.46034
Slc6a6	solute carrier family 6 member 6	2.38584	2.96718		3.54033	0
Fam125b	family with sequence similarity 125, member B	2.38464	4.30221		2.32377	0
Aff3	AF4/FMR2 family, member 3	2.37739	3.49314		2.17147	0
Cgnl1	cingulin-like 1	2.36909	1.74724		4.2572	0
Spnb2	spectrin beta 2	2.36419	1.84995		2.95473	0
5730455O13Rik	RIKEN cDNA 5730455O13 gene	2.35958	3.49314		0.912107	9.46034
Ldlr	low density lipoprotein receptor	2.35373	4.30221		1.74221	0
Col18a1	collagen, type XVIII, alpha 1	2.35265	3.49314		4.47293	0
Tpr	translocated promoter region	2.35213	3.49314		1.96383	0
D19Bwg1357e	DNA segment, Chr 19,	2.35164	1.59367		2.63979	0
9030425E11Rik	RIKEN cDNA 9030425E11 gene	2.34594	4.30221		1.60166	0.09
Oxtr	oxytocin receptor	2.34527	2.05535		3.82465	0
Actg2	actin, gamma 2, smooth muscle, enteric	2.34023	2.05535		4.71619	0
Osr1	odd-skipped related 1	2.33974	1.74724		2.81622	0
Slc44a1	solute carrier family 44, member 1	2.33886	4.30221		2.18902	0
Arhgef17	Rho guanine nucleotide exchange factor (GEF) 17	2.3376	2.44121		2.18297	0
Stx17	syntaxin 17	2.33725	1.74724		1.97838	0
Arrb2	arrestin, beta 2	2.33625	4.30221		1.32611	1.86525
Ppp1r12b	protein phosphatase 1, regulatory (inhibitor) subunit 12B	2.32628	2.05535		3.01279	0
Ntn4	netrin 4	2.32032	1.59367		4.8707	0
Myh11	myosin, heavy polypeptide 11, smooth muscle	2.31752	3.17276		5.03539	0
Olfm1	olfactomedin 1	2.31718	1.67046		5.05849	0
Alg11	asparagine-linked glycosylation 11 homolog	2.31593	2.44121		4.0731	0
Arhgap5	Rho GTPase activating protein 5	2.31387	2.05535		1.67481	0
Glo1	glyoxalase 1	2.31026	3.49314		1.97846	0
Tex9	testis expressed gene 9	2.30788	2.44121		3.78457	0
Mcm9	minichromosome maintenance complex component 9	2.30438	4.30221		2.81909	0
Sh3kbp1	SH3-domain kinase binding protein 1	2.30338	3.37171		3.54671	0
Tmem33	transmembrane protein 33	2.30333	0		6.29873	0
Akap2	A kinase (PRKA) anchor protein 2	2.29848	1.71372		3.5115	0
Stom	stomatin	2.29539	2.83022		5.1154	0
Apc	adenomatosis polyposis coli	2.29302	2.85238		4.88693	0
Mtap6	microtubule-associated protein 6	2.29151	0		5.02709	0
Rragd	Ras-related GTP binding D	2.29099	2.05535		3.83916	0
Hnrnpd	heterogeneous nuclear ribonucleoprotein D	2.29066	2.44121		1.74129	0
Pja1	praja1, RING-H2 motif containing	2.28695	1.74724		2.02475	0
Mtap7	microtubule-associated protein 7	2.2867	3.49314		2.85126	0
Efcab1	EF hand calcium binding domain 1	2.28498	3.49314		4.68917	0
Gnaq	guanine nucleotide binding protein, alpha q polypeptide	2.27315	3.49314		2.90599	0
Cenpb	centromere protein B	2.26605	2.05535		1.35567	0.3
Hexa	hexosaminidase A	2.25576	4.30221		1.8662	0
Cyp2j9	cytochrome P450, family 2, subfamily j, polypeptide 9	2.24031	3.49314		2.45725	0
Fry	furry homolog	2.23507	0.575063		2.60199	0
Dst	dystonin	2.22962	1.84995		4.7509	0
Atrx	alpha thalassemia/retardation syndrome X-linked homolog	2.22856	1.74724		4.2358	0
Sdk1	sidekick homolog 1	2.22516	1.09688		2.68394	0
Daam2	dishevelled associated activator of morphogenesis 2	2.22171	2.85238		2.19239	0
Pdap1	PDGFA associated protein 1	2.21824	2.05535		2.14552	0
5730409E04Rik	RIKEN cDNA 5730409E04Rik gene	2.21686	2.44121		1.99011	0
Tmem45a	transmembrane protein 45a	2.21644	3.49314		1.36342	0.3
Anp32a	acidic nuclear phosphoprotein 32 family, member A	2.2162	4.30221		1.63688	0.0997737
Ece1	endothelin converting enzyme 1	2.20804	1.08437		2.76649	0
Serhl	serine hydrolase-like	2.20152	2.85238		1.33028	0.398882
Jam2	junction adhesion molecule 2	2.19446	3.49314		2.3983	0
Ptgfrn	prostaglandin F2 receptor negative regulator	2.19249	2.85238		1.86055	0.0997737
Cdh13	cadherin 13	2.17711	2.05535		2.77552	0
Tns1	tensin 1	2.16597	2.96718		3.7583	0
Ccdc153	coiled-coil domain containing 153	2.16502	3.49314		3.43496	0
Sphk2	sphingosine kinase 2	2.16255	4.30221		2.25795	0
Casq2	calsequestrin 2	2.15692	1.74724		2.46143	0
Fip1l1	FIP1 like 1	2.15659	4.30221		3.89369	0
Gtf2f1	general transcription factor IIF, polypeptide 1	2.15562	4.30221		1.06645	9.46034
Angptl2	angiopoietin-like 2	2.15472	4.30221		3.83359	0
Nfix	nuclear factor I/X	2.15408	2.44121		5.0034	0
Metap2	methionine aminopeptidase 2	2.15129	1.74724		1.65185	0.0997737
Dclk1	doublecortin-like kinase 1	2.14583	4.30221		1.84882	0
Kif5a	kinesin family member 5A	2.14575	4.30221		1.59907	9.46034
Bcr	breakpoint cluster region	2.14338	2.85238		2.23785	0
Pbx1	pre B-cell leukemia transcription factor 1	2.1381	2.85238		1.44535	0.3
Jph2	junctophilin 2	2.13755	0		3.47349	0
Tubb2b	tubulin, beta 2B	2.13578	1.74724		2.87935	0
Mrpl19	mitochondrial ribosomal protein L19	2.13572	1.74724		7.13161	0
Rbm25	RNA binding motif protein 25	2.13209	4.30221		1.57307	0
Tshz2	teashirt zinc finger family member 2	2.13058	2.45387		3.6434	0
Odz2	odd Oz/ten-m homolog 2	2.12752	2.44121		4.78515	0
Trip11	thyroid hormone receptor interactor 11	2.12428	4.30221		3.93777	0
Spop	speckle-type POZ protein	2.12379	2.85238		3.61863	0
Wwp1	WW domain containing E3 ubiquitin protein ligase 1	2.11932	1.74724		3.21394	0
Sox10	SRY-box containing gene 10	2.1188	4.30221		2.18579	0
Ccdc55	coiled-coil domain containing 55	2.11549	2.44121		3.65224	0
Bcl7a	B-cell CLL/lymphoma 7A	2.11468	3.49314		1.18481	1.865
Nedd4l	neural precursor cell expressed, down-regulated gene 4-like	2.11122	3.49314		2.63163	0
Epas1	endothelial PAS domain protein 1	2.1104	2.44121		2.32599	0
Dnajc8	DnaJ (Hsp40) homolog, subfamily C, member 8	2.10918	4.30221		1.73524	0.0997737
Smc2	structural maintenance of chromosomes 2	2.09909	1.74724		2.9174	0
Trim24	tripartite motif-containing 24	2.09841	3.49314		0.906839	1.86525
1600021P15Rik	RIKEN cDNA 1600021P15 gene	2.09498	3.49314		3.29606	0
Slc1a4	solute carrier family 1, member 4	2.09332	2.05535		1.68446	0
Nfic	nuclear factor I/C	2.08854	2.85238		2.47505	0
Clip3	CAP-GLY domain containing linker protein 3	2.08217	4.30221		4.20975	0
Snx18	sorting nexin 18	2.07289	4.30221		3.0549	0
Slc2a13	solute carrier family 2, member 13	2.07051	2.44121		2.12038	0
BC017647	cDNA sequence BC017647	2.06959	4.30221		1.8164	1.86525
Ptpra	protein tyrosine phosphatase, receptor type, A	2.06718	2.05535		1.44492	0.0997737
Msn	moesin	2.06619	0		2.85942	0
Vim	vimentin	2.06094	1.09688		4.46866	0
Chn2	chimerin (chimaerin) 2	2.06054	2.44121		2.84041	0
Golph3l	golgi phosphoprotein 3-like	2.0583	2.05535		2.07855	0
Add1	adducin 1 (alpha)	2.04961	3.49314		3.43473	0
Dpysl2	dihydropyrimidinase-like 2	2.04797	2.85238		6.92814	0
Dcaf7	DDB1 and CUL4 associated factor 7	2.03969	4.30221		2.62984	0
Arhgap23	Rho GTPase activating protein 23	2.03868	2.05535		2.32085	0
Zmat2	zinc finger, matrin type 2	2.03601	3.49314		2.45401	0
Dnajb5	DnaJ (Hsp40) homolog, subfamily B, member 5	2.03416	2.44121		2.58002	0
Krt42	keratin 42	2.03204	1.09688		2.71559	0
Eppk1	Epiplakin 1	2.03182	2.05535		1.96699	0
Mtf1	metal response element binding transcription factor 1	2.0304	0.575063		4.30406	0
Lmod1	leiomodin 1	2.02856	0.575063		5.87842	0
BC003331	cDNA sequence BC003331	2.02778	4.30221		2.1914	0
Slain2	SLAIN motif family, member 2	2.02498	0		2.99056	0
Rp2h	retinitis pigmentosa 2 homolog	2.01837	4.30221		2.22789	0
Slc39a8	solute carrier family 39 (metal ion transporter), member 8	2.01711	0.575063		4.3991	0
Polr3k	polymerase (RNA) III (DNA directed) polypeptide K	2.01656	2.05535		1.22868	1.8
Aebp1	AE binding protein 1	2.00742	3.49314		6.92734	0
Iqgap1	IQ motif containing GTPase activating protein 1	2.00735	3.5773		3.69909	0
Igf1r	insulin-like growth factor I receptor	2.00527	2.85238		5.1687	0
Nup62	nucleoporin 62	2.00076	3.49314		2.15325	0
MaSC genes ordered by fold expression relative to luminal cells
		Relative to myoepithelial expression			Relative to luminal expression
Gene symbol	Gene name	Fold change	FDR (%)		Fold change	FDR (%)
Gfra2	glial cell line derived neurotrophic factor family receptor alpha 2	3.20597	0.365627		10.5537	0
Ccnd2	cyclin D2	2.83342	3.49314		8.88516	0
Postn	periostin, osteoblast specific factor	2.48999	0		7.71692	0
Bptf	bromodomain PHD finger transcription factor	3.98465	3.49314		7.56699	0
Mrpl19	mitochondrial ribosomal protein L19	2.13572	1.74724		7.13161	0
Ltbp2	latent transforming growth factor beta binding protein 2	2.87121	0		6.94328	0
Dpysl2	dihydropyrimidinase-like 2	2.04797	2.85238		6.92814	0
Aebp1	AE binding protein 1	2.00742	3.49314		6.92734	0
Lgals1	lectin, galactose binding, soluble 1	3.00803	0		6.38898	0
Nfatc2	nuclear factor of activated T-cells, calcineurin-dependent 2	2.80882	1.53665		6.34782	0
Tmem33	transmembrane protein 33	2.30333	0		6.29873	0
Lmod1	leiomodin 1	2.02856	0.575063		5.87842	0
Htr1d	5-hydroxytryptamine (serotonin) receptor 1D	2.78436	2.01744		5.84993	0
Dlc1	deleted in liver cancer 1	2.54426	3.37171		5.56675	0
Pcdh7	protocadherin 7	2.68415	3.49314		5.51491	0
Samd4	sterile alpha motif domain containing 4	4.93866	1.74657		5.49377	0
Sh3d19	SH3 domain protein D19	2.93718	2.44121		5.45954	0
Vsnl1	visinin-like 1	5.30106	0		5.34922	0
Sfrp1	secreted frizzled-related protein 1	3.51123	1.55037		5.2029	0
Igf1r	insulin-like growth factor I receptor	2.00527	2.85238		5.1687	0
Stom	stomatin	2.29539	2.83022		5.1154	0
Mllt3	myeloid/lymphoid or mixed-lineage leukemia	2.87536	2.05535		5.10161	0
Olfm1	olfactomedin 1	2.31718	1.67046		5.05849	0
Myh11	myosin, heavy polypeptide 11, smooth muscle	2.31752	3.17276		5.03539	0
Mtap6	microtubule-associated protein 6	2.29151	0		5.02709	0
Nfix	nuclear factor I/X	2.15408	2.44121		5.0034	0
4933439F18Rik	RIKEN cDNA 4933439F18 gene	2.60269	2.44121		4.92634	0
Dpysl3	dihydropyrimidinase-like 3	2.68169	3.49314		4.92438	0
Ptpn13	protein tyrosine phosphatase, non-receptor type 13	2.48337	0		4.89309	0
Apc	adenomatosis polyposis coli	2.29302	2.85238		4.88693	0
Ntn4	netrin 4	2.32032	1.59367		4.8707	0
Trak1	trafficking protein, kinesin binding 1	2.95773	4.30221		4.86459	0
Camta1	calmodulin binding transcription activator 1	2.47438	1.76905		4.83083	0
Odz2	odd Oz/ten-m homolog 2	2.12752	2.44121		4.78515	0
Mapre1	microtubule-associated protein, RP/EB family, member 1	2.43918	4.30221		4.76027	0
Dst	dystonin	2.22962	1.84995		4.7509	0
Actg2	actin, gamma 2, smooth muscle, enteric	2.34023	2.05535		4.71619	0
Efcab1	EF hand calcium binding domain 1	2.28498	3.49314		4.68917	0
Ewsr1	Ewing sarcoma breakpoint region 1	2.42288	4.30221		4.56094	9.46034
Grik3	glutamate receptor, ionotropic, kainate 3	3.29467	0.963114		4.52622	0
Col18a1	collagen, type XVIII, alpha 1	2.35265	3.49314		4.47293	0
Vim	vimentin	2.06094	1.09688		4.46866	0
Slc39a8	solute carrier family 39 (metal ion transporter), member 8	2.01711	0.575063		4.3991	0
Scube3	signal peptide, CUB domain, EGF-like 3	3.71068	0.575063		4.38955	0
Mtf1	metal response element binding transcription factor 1	2.0304	0.575063		4.30406	0
Mme	membrane metallo endopeptidase	3.17079	1.59367		4.28982	0
Cgnl1	cingulin-like 1	2.36909	1.74724		4.2572	0
Atrx	alpha thalassemia/retardation syndrome X-linked homolog	2.22856	1.74724		4.2358	0
Kank2	KN motif and ankyrin repeat domains 2	3.19378	1.59367		4.23294	0
Clip3	CAP-GLY domain containing linker protein 3	2.08217	4.30221		4.20975	0
Col12a1	collagen, type XII, alpha 1	3.7639	2.85238		4.17788	0
Slco2a1	solute carrier organic anion transporter family, member 2a1	3.37707	2.08127		4.17537	0
4930534B04Rik	RIKEN cDNA 4930534B04 gene	2.40252	2.66323		4.1611	0
Stk39	serine/threonine kinase 39	3.20375	3.49314		4.15403	0
Synpo2	synaptopodin 2	3.55536	1.59367		4.09606	0
Alg11	asparagine-linked glycosylation 11 homolog	2.31593	2.44121		4.0731	0
Wipf1	WAS/WASL interacting protein family, member 1	2.74999	0.575063		3.97606	0
Trip11	thyroid hormone receptor interactor 11	2.12428	4.30221		3.93777	0
Gfra1	glial cell line derived neurotrophic factor family receptor alpha 1	2.4397	2.29981		3.89442	0
Fip1l1	FIP1 like 1	2.15659	4.30221		3.89369	0
Depdc6	DEP domain containing 6	2.63051	2.24828		3.87667	0
Sync	syncoilin	2.57644	2.44121		3.86354	0
Rragd	Ras-related GTP binding D	2.29099	2.05535		3.83916	0
Angptl2	angiopoietin-like 2	2.15472	4.30221		3.83359	0
Oxtr	oxytocin receptor	2.34527	2.05535		3.82465	0
Zfhx3	zinc finger homeobox 3	3.31794	2.05535		3.82193	0
Tex9	testis expressed gene 9	2.30788	2.44121		3.78457	0
Nkain2	Na+/K+ transporting ATPase interacting 2	3.1367	2.22813		3.77605	0
Pdcd6ip	programmed cell death 6 interacting protein	2.93077	2.85238		3.76748	0
Tns1	tensin 1	2.16597	2.96718		3.7583	0
Iqgap1	IQ motif containing GTPase activating protein 1	2.00735	3.5773		3.69909	0
Ccdc55	coiled-coil domain containing 55	2.11549	2.44121		3.65224	0
Mtap1b	microtubule-associated protein 1B	6.73815	2.08127		3.64425	0
Tshz2	teashirt zinc finger family member 2	2.13058	2.45387		3.6434	0
Kif26b	kinesin family member 26B	4.01545	0		3.63562	0
Nr2f2	nuclear receptor subfamily 2, group F, member 2	2.44642	3.49314		3.624	0
Spop	speckle-type POZ protein	2.12379	2.85238		3.61863	0
Col5a2	collagen, type V, alpha 2	2.96826	0.575063		3.55429	0
Sh3kbp1	SH3-domain kinase binding protein 1	2.30338	3.37171		3.54671	0
Slc6a6	solute carrier family 6 member 6	2.38584	2.96718		3.54033	0
Sfrs12	Splicing Factor, Arginine/Serine-Rich 12	2.44892	3.49314		3.51909	0
Akap2	A kinase (PRKA) anchor protein 2	2.29848	1.71372		3.5115	0
Jph2	junctophilin 2	2.13755	0		3.47349	0
Nf2	neurofibromatosis 2	3.14298	3.37171		3.45841	0
Ccdc153	coiled-coil domain containing 153	2.16502	3.49314		3.43496	0
Add1	adducin 1 (alpha)	2.04961	3.49314		3.43473	0
Cpne8	copine VIII	2.47897	2.44121		3.39242	0
Rpf2	ribosome production factor 2 homolog	3.95171	4.30221		3.3561	0.398882
Cdk5rap2	CDK5 regulatory subunit associated protein 2	2.63546	0.575063		3.32514	0
1600021P15Rik	RIKEN cDNA 1600021P15 gene	2.09498	3.49314		3.29606	0
Gpatch4	G patch domain containing 4	2.63078	3.89768		3.28372	0
Elk3	ELK3, member of ETS oncogene family	2.67951	3.49314		3.25522	0
Wwp1	WW domain containing E3 ubiquitin protein ligase 1	2.11932	1.74724		3.21394	0
Ift57	intraflagellar transport 57 homolog	2.89845	0		3.18093	0
Mybl1	myeloblastosis oncogene-like 1	3.04903	2.05535		3.16766	0
Ngfr	nerve growth factor receptor (TNFR superfamily, member 16)	2.95364	3.49314		3.16498	0
Krt15	keratin 15	3.38209	1.74724		3.15191	0
Ppp1r14a	protein phosphatase 1, regulatory subunit 14A	2.60908	3.49314		3.14321	0
Snx18	sorting nexin 18	2.07289	4.30221		3.0549	0
Ppp1r12b	protein phosphatase 1, regulatory (inhibitor) subunit 12B	2.32628	2.05535		3.01279	0
Slain2	SLAIN motif family, member 2	2.02498	0		2.99056	0
Gsn	gelsolin	2.72601	2.44121		2.97912	0
Diap2	diaphanous homolog 2	2.53561	2.85238		2.97392	0
Spnb2	spectrin beta 2	2.36419	1.84995		2.95473	0
Runx2	runt related transcription factor 2	2.59788	2.44121		2.94824	0
Lgr5	leucine rich repeat containing G protein coupled receptor 5	7.75632	0		2.93644	0
Smc2	structural maintenance of chromosomes 2	2.09909	1.74724		2.9174	0
Gnaq	guanine nucleotide binding protein, alpha q polypeptide	2.27315	3.49314		2.90599	0
Tubb2b	tubulin, beta 2B	2.13578	1.74724		2.87935	0
Coro1c	coronin, actin binding protein 1C	2.44155	3.37171		2.87226	0
Rarres2	retinoic acid receptor responder (tazarotene induced) 2	2.89637	2.05535		2.86804	0
Bcor	BCL6 interacting corepressor	2.77015	3.37171		2.86724	0
Cdkl2	cyclin-dependent kinase-like 2	2.65513	1.74724		2.86177	0
Msn	moesin	2.06619	0		2.85942	0
Mtap7	microtubule-associated protein 7	2.2867	3.49314		2.85126	0
Chn2	chimerin (chimaerin) 2	2.06054	2.44121		2.84041	0
Eif2ak2	eukaryotic translation initiation factor 2-alpha kinase 2	2.75153	2.85238		2.82588	0
Mcm9	minichromosome maintenance complex component 9	2.30438	4.30221		2.81909	0
Osr1	odd-skipped related 1	2.33974	1.74724		2.81622	0
Sgcb	sarcoglycan, beta	2.60555	1.9931		2.78967	0
Cdh13	cadherin 13	2.17711	2.05535		2.77552	0
Adam12	a disintegrin and metallopeptidase domain 12	5.39988	2.45387		2.76724	0
Ece1	endothelin converting enzyme 1	2.20804	1.08437		2.76649	0
Plcb1	phospholipase C, beta 1	2.87142	1.09688		2.72079	0
Krt42	keratin 42	2.03204	1.09688		2.71559	0
Gltscr2	glioma tumor suppressor candidate region gene 2	2.50735	3.49314		2.7133	0
Nox4	NADPH oxidase 4	5.04006	0.575063		2.69151	0
Sdk1	sidekick homolog 1	2.22516	1.09688		2.68394	0
Filip1	filamin A interacting protein 1	2.54894	4.30221		2.68145	0
Ogn	osteoglycin	5.78852	1.71372		2.68098	0
Scaper	S phase cyclin A-associated protein in the ER	3.68645	3.49314		2.67583	1.86525
Tm6sf1	transmembrane 6 superfamily member 1	3.83494	2.44121		2.65084	0
Tnc	tenascin C	21.4117	0		2.65013	0
D19Bwg1357e	DNA segment, Chr 19,	2.35164	1.59367		2.63979	0
Ddx27	DEAD (Asp-Glu-Ala-Asp) box polypeptide 27	2.41233	2.05535		2.6392	0
Nedd4l	neural precursor cell expressed, down-regulated gene 4-like	2.11122	3.49314		2.63163	0
Dcaf7	DDB1 and CUL4 associated factor 7	2.03969	4.30221		2.62984	0
Chd4	chromodomain helicase DNA binding protein 4	2.39874	2.05535		2.61326	0
Slc35f1	solute carrier family 35, member F1	5.1839	2.05535		2.61031	0
Fry	furry homolog	2.23507	0.575063		2.60199	0
Dnajb5	DnaJ (Hsp40) homolog, subfamily B, member 5	2.03416	2.44121		2.58002	0
Erg	avian erythroblastosis virus E-26 (v-ets) oncogene related	2.63588	2.85238		2.55375	0
Slu7	SLU7 splicing factor homolog	2.80163	3.56288		2.54363	0
Dab2	disabled homolog 2	3.53145	3.49314		2.51242	0
Col17a1	collagen, type XVII, alpha 1	6.71674	3.49314		2.50614	0
Thsd7a	thrombospondin, type I, domain containing 7A	3.41419	3.89768		2.50472	0
Fabp4	fatty acid binding protein 4, adipocyte	3.59439	2.44121		2.50356	0
Sh3bgr	SH3-binding domain glutamic acid-rich protein	4.20383	1.59367		2.49333	0
Cmah	cytidine monophospho-N-acetylneuraminic acid hydroxylase	2.7408	2.50934		2.47949	0
Aifm2	apoptosis-inducing factor, mitochondrion-associated 2	2.79026	1.8276		2.47606	0
Nfic	nuclear factor I/C	2.08854	2.85238		2.47505	0
Phactr2	phosphatase and actin regulator 2	3.77017	2.62019		2.46496	0
Casq2	calsequestrin 2	2.15692	1.74724		2.46143	0
Cyp2j9	cytochrome P450, family 2, subfamily j, polypeptide 9	2.24031	3.49314		2.45725	0
Zmat2	zinc finger, matrin type 2	2.03601	3.49314		2.45401	0
Mxra7	matrix-remodelling associated 7	2.86094	4.30221		2.42972	0
Cdh5	cadherin 5	4.0674	3.49314		2.42246	0
Cd93	CD93 antigen	5.08667	2.21833		2.42131	0
Nrp2	neuropilin 2	2.40381	4.30221		2.41285	0
Jam2	junction adhesion molecule 2	2.19446	3.49314		2.3983	0
Tshz3	teashirt zinc finger family member 3	3.61953	4.30221		2.38385	0
Dsp	desmoplakin	3.48952	1.86448		2.3827	0
Tfpi	tissue factor pathway inhibitor	2.87197	3.89768		2.37694	0
Myo1c	myosin IC	2.4749	2.96718		2.37448	0
Ankrd1	ankyrin repeat domain 1	5.62392	1.16115		2.36673	0
Clip1	CAP-GLY domain containing linker protein 1	2.6577	2.05535		2.36388	0
Clcc1	chloride channel CLIC-like 1	3.03052	3.5773		2.35607	0
Clasp1	CLIP associating protein 1	2.42239	4.30221		2.33205	0
Lgi1	leucine-rich repeat LGI family, member 1	3.16666	2.85238		2.32814	0
Epas1	endothelial PAS domain protein 1	2.1104	2.44121		2.32599	0
Fam125b	family with sequence similarity 125, member B	2.38464	4.30221		2.32377	0
Arhgap23	Rho GTPase activating protein 23	2.03868	2.05535		2.32085	0
Spats2l	spermatogenesis associated, serine-rich 2-like	3.63928	2.05535		2.30097	0
Itsn1	intersectin 1 (SH3 domain protein 1A)	2.88755	3.49314		2.29147	0
Rprd2	regulation of nuclear pre-mRNA domain containing 2	3.03942	2.85238		2.28623	0
Foxj1	forkhead box J1	2.90776	1.59367		2.27127	0
Sphk2	sphingosine kinase 2	2.16255	4.30221		2.25795	0
Nkap	NFKB activating protein	2.68597	1.42206		2.2441	0
Lrrfip1	leucine rich repeat (in FLII) interacting protein 1	3.05334	4.30221		2.243	0
Bcr	breakpoint cluster region	2.14338	2.85238		2.23785	0
Mcc	mutated in colorectal cancers	2.75885	2.85238		2.23749	0
Rp2h	retinitis pigmentosa 2 homolog	2.01837	4.30221		2.22789	0
Acox3	acyl-Coenzyme A oxidase 3, pristanoyl	2.43636	4.30221		2.1994	9.46034
Pamr1	peptidase domain associated with muscle regeneration 1	4.20992	1.09688		2.19787	9
Trim9	tripartite motif-containing 9	4.56536	2.77425		2.19708	0
Daam2	dishevelled associated activator of morphogenesis 2	2.22171	2.85238		2.19239	0
BC003331	cDNA sequence BC003331	2.02778	4.30221		2.1914	0
Slc44a1	solute carrier family 44, member 1	2.33886	4.30221		2.18902	0
Sox10	SRY-box containing gene 10	2.1188	4.30221		2.18579	0
Limch1	LIM and calponin homology domains 1	3.30915	1.59367		2.18526	0
Mmp23	matrix metallopeptidase 23	2.54501	4.30221		2.18405	0
Arhgef17	Rho guanine nucleotide exchange factor (GEF) 17	2.3376	2.44121		2.18297	0
Repin1	replication initiator 1	3.57268	3.49314		2.17303	0
Aff3	AF4/FMR2 family, member 3	2.37739	3.49314		2.17147	0
Ldb2	LIM domain binding 2	6.1261	1.74724		2.16722	0
Nup62	nucleoporin 62	2.00076	3.49314		2.15325	0
Myct1	myc target 1	5.664	2.05535		2.15147	0
2310008H09Rik	RIKEN cDNA 2310008H09 gene	2.53821	3.49314		2.14848	0
Pdap1	PDGFA associated protein 1	2.21824	2.05535		2.14552	0
Ctla2a	cytotoxic T lymphocyte-associated protein 2 alpha	4.78589	3.49314		2.14267	0
Slc2a13	solute carrier family 2, member 13	2.07051	2.44121		2.12038	0
Nexn	nexilin	3.88237	2.85238		2.11142	0
Fam114a1	family with sequence similarity 114, member A1	2.44616	3.49314		2.09382	0
Arap3	ArfGAP with RhoGAP domain, ankyrin repeat and PH domain 3	4.00132	2.44121		2.08219	0
Golph3l	golgi phosphoprotein 3-like	2.0583	2.05535		2.07855	0
Thbd	thrombomodulin	6.45392	2.44121		2.07469	0
Pip4k2a	phosphatidylinositol-5-phosphate 4-kinase, type II, alpha	3.02899	3.49314		2.0656	0
Ddx46	DEAD (Asp-Glu-Ala-Asp) box polypeptide 46	3.40407	2.44121		2.05422	0
Slc25a30	solute carrier family 25, member 30	2.76432	2.85238		2.02648	0
Pja1	praja1, RING-H2 motif containing	2.28695	1.74724		2.02475	0
Pter	phosphotriesterase related	2.44658	1.74724		1.99699	0
Gpm6a	glycoprotein m6a	10.7144	2.45387		1.99309	0
5730409E04Rik	RIKEN cDNA 5730409E04Rik gene	2.21686	2.44121		1.99011	0
Prox1	prospero-related homeobox 1	9.72889	1.74724		1.97959	0
Flt1	FMS-like tyrosine kinase 1	3.30656	1.74724		1.97882	0
Glo1	glyoxalase 1	2.31026	3.49314		1.97846	0
Stx17	syntaxin 17	2.33725	1.74724		1.97838	0
Btbd19	BTB (POZ) domain containing 19	2.60725	2.85238		1.96895	0
Eppk1	Epiplakin 1	2.03182	2.05535		1.96699	0
Tpr	translocated promoter region	2.35213	3.49314		1.96383	0
Bcl11b	B-cell leukemia/lymphoma 11B	2.6804	4.30221		1.96066	0
Ebf3	early B-cell factor 3	3.9163	2.05535		1.95769	0
Gpr116	G protein-coupled receptor 116	3.75804	4.30221		1.93969	0
Lims2	LIM and senescent cell antigen like domains 2	2.56475	3.49314		1.93518	0
Eif5b	eukaryotic translation initiation factor 5B	3.00366	2.45387		1.92917	0
Col15a1	collagen, type XV, alpha 1	3.30203	1.59367		1.91388	0
D930026N18Rik	RIKEN cDNA D930026N18 gene	2.48805	2.44121		1.91215	0
Per2	period homolog 2	3.34467	4.30221		1.88372	0
Hexa	hexosaminidase A	2.25576	4.30221		1.8662	0
Ptgfrn	prostaglandin F2 receptor negative regulator	2.19249	2.85238		1.86055	0.0997737
Zeb2	zinc finger E-box binding homeobox 2	3.65293	4.30221		1.85485	0
Mbp	myelin basic protein	8.03669	3.54925		1.85405	0
Dclk1	doublecortin-like kinase 1	2.14583	4.30221		1.84882	0
A730054J21Rik	RIKEN cDNA A730054J21 gene	3.13191	1.59367		1.84391	0
Zfp84	zinc finger protein 84	2.62678	3.5773		1.82658	0.0997737
Psmc3ip	proteasome 26S subunit, ATPase 3, interacting protein	2.92983	2.85238		1.82456	0.0997737
Atp6v1e1	ATPase, H+ transporting, lysosomal V1 subunit E1	2.89086	4.30221		1.81868	0.0997737
BC017647	cDNA sequence BC017647	2.06959	4.30221		1.8164	1.86525
Tcf4	transcription factor 4	2.40008	3.49314		1.8126	0
Nfatc1	nuclear factor of activated T-cells, calcineurin-dependent 1	2.77404	1.69054		1.8118	0
Prkag2	protein kinase, AMP-activated, gamma 2 non-catalytic subunit	2.94346	4.30221		1.79813	0
Syt11	synaptotagmin XI	2.4137	2.22813		1.79586	0
Plp1	proteolipid protein (myelin) 1	6.24622	3.5773		1.79323	0.0997737
S1pr1	sphingosine-1-phosphate receptor 1	4.6056	3.49314		1.77867	0.0997737
Plec	plectin	3.95382	2.96718		1.77572	0
Thap7	THAP domain containing 7	2.4029	4.30221		1.76222	0.0997737
Prpf3	PRP3 pre-mRNA processing factor 3 homolog	3.044	2.05535		1.76176	0.0997737
Ldlr	low density lipoprotein receptor	2.35373	4.30221		1.74221	0
Hnrnpd	heterogeneous nuclear ribonucleoprotein D	2.29066	2.44121		1.74129	0
Chl1	cell adhesion molecule with homology to L1CAM	6.14145	3.49314		1.7378	0.0997737
Dnajc8	DnaJ (Hsp40) homolog, subfamily C, member 8	2.10918	4.30221		1.73524	0.0997737
Mical3	microtubule monoxygenase calponin, LIM domain containing 3	3.37583	1.59367		1.73289	0
Tek	endothelial-specific receptor tyrosine kinase	7.68172	1.59367		1.7029	0.0997737
Sema3b	sema domain, immunoglobulin domain, short basic domain, 3B	2.73629	3.49314		1.70152	0.0997737
Zfp462	zinc finger protein 462	3.06069	1.74724		1.69588	0
Slc1a4	solute carrier family 1, member 4	2.09332	2.05535		1.68446	0
Arhgap5	Rho GTPase activating protein 5	2.31387	2.05535		1.67481	0
Gimap6	GTPase, IMAP family member 6	4.35821	2.05535		1.65864	0.0997737
Them5	thioesterase superfamily member 5	6.07443	4.30221		1.65483	0.09
Metap2	methionine aminopeptidase 2	2.15129	1.74724		1.65185	0.0997737
Anp32a	acidic nuclear phosphoprotein 32 family, member A	2.2162	4.30221		1.63688	0.0997737
Rgs16	regulator of G-protein signaling 16	2.84005	4.30221		1.63328	0
Esf1	ESF1, nucleolar pre-rRNA processing protein, homolog	2.98801	4.30221		1.63134	0.0997737
Col6a1	collagen, type VI, alpha 1	5.38294	0		1.62166	0.09
Nts	neurotensin	20.0049	2.05535		1.6166	0.0997737
9030425E11Rik	RIKEN cDNA 9030425E11 gene	2.34594	4.30221		1.60166	0.09
Kif5a	kinesin family member 5A	2.14575	4.30221		1.59907	9.46034
Tnrc6a	trinucleotide repeat containing 6a	2.99262	4.30221		1.59797	0.09
Syt12	synaptotagmin XII	2.54156	2.05535		1.59157	0.09
Cd36	CD36 antigen	4.43323	1.08437		1.58309	0.0997737
Rbm25	RNA binding motif protein 25	2.13209	4.30221		1.57307	0
Akap12	A kinase (PRKA) anchor protein (gravin) 12	6.46529	2.44121		1.57055	0.0997737
Zfp319	zinc finger protein 319	2.84435	2.44121		1.56545	1.86525
Zfp148	zinc finger protein 148	2.79285	4.30221		1.56146	0.398882
Nr1d1	nuclear receptor subfamily 1, group D, member 1	2.68534	2.85238		1.54743	0.0997737
Cdc5l	cell division cycle 5-like	2.94806	3.49314		1.5323	0.0997737
Pdlim5	PDZ and LIM domain 5	5.06958	4.30221		1.53042	0.398882
Zxdb	zinc finger, X-linked, duplicated B	2.66702	3.49314		1.52743	0.0997737
Zfp316	zinc finger protein 316	4.78251	2.44121		1.52731	0.398882
Cntn2	contactin 2	3.48783	2.05535		1.51208	0.0997737
Sema3g	sema domain, immunoglobulin domain (Ig), 3G	4.9255	2.44121		1.50505	0.398882
Kcna1	potassium voltage-gated channel, shaker-related subfamily 1	3.81956	3.49314		1.50449	0.398882
Fam164a	family with sequence similarity 164, member A	3.55601	2.05535		1.47656	0.398882
Trim2	tripartite motif-containing 2	2.81779	2.85238		1.47268	0.398882
Naa15	N(alpha)-acetyltransferase 15, NatA auxiliary subunit	2.9626	2.44121		1.4648	0.0997737
Palmd	palmdelphin	4.2723	3.49314		1.46283	0.3
Pbx1	pre B-cell leukemia transcription factor 1	2.1381	2.85238		1.44535	0.3
Ptpra	protein tyrosine phosphatase, receptor type, A	2.06718	2.05535		1.44492	0.0997737
Rbm34	RNA binding motif protein 34	2.50196	4.30221		1.44076	0.398882
Ptprb	protein tyrosine phosphatase, receptor type, B	3.39617	2.22813		1.42875	0.398882
Dnttip2	deoxynucleotidyltransferase, terminal, interacting protein 2	2.45343	3.49314		1.42392	0.398882
Prune2	prune homolog 2	3.34652	3.49314		1.42241	0.3
Mtap4	microtubule-associated protein 4	4.29832	2.24828		1.41578	0.398882
Ccdc141	coiled-coil domain containing 141	3.7575	1.59367		1.40874	0.398882
Wscd2	WSC domain containing 2	2.50783	2.85238		1.40598	0.3
Pecam1	platelet/endothelial cell adhesion molecule 1	3.69445	4.30221		1.3765	0.398882
Dnajc2	DnaJ (Hsp40) homolog, subfamily C, member 2	2.42016	0		1.37241	0.398882
Tmem45a	transmembrane protein 45a	2.21644	3.49314		1.36342	0.3
Cenpb	centromere protein B	2.26605	2.05535		1.35567	0.3
She	src homology 2 domain-containing transforming protein E	3.38227	3.49314		1.34508	1.86525
Serhl	serine hydrolase-like	2.20152	2.85238		1.33028	0.398882
Arrb2	arrestin, beta 2	2.33625	4.30221		1.32611	1.86525
Cldn5	claudin 5	3.50152	4.30221		1.2762	0.398882
Thy1	thymus cell antigen 1, theta	2.78832	2.44121		1.25184	0.3
Plvap	plasmalemma vesicle associated protein	5.28771	2.44121		1.24104	1.86525
Polr3k	polymerase (RNA) III (DNA directed) polypeptide K	2.01656	2.05535		1.22868	1.8
Ktn1	kinectin 1	2.718	2.85238		1.20176	1.86525
Rfc1	replication factor C (activator 1) 1	2.9221	3.89768		1.18889	1.86525
Incenp	inner centromere protein	3.18724	2.96718		1.18514	1.865
Bcl7a	B-cell CLL/lymphoma 7A	2.11468	3.49314		1.18481	1.865
Aqp1	aquaporin 1	5.06311	1.59367		1.13241	1.86525
Prkcq	protein kinase C, theta	3.36775	2.05535		1.12156	1.865
Emcn	endomucin	5.91616	3.49314		1.07643	1.86525
Gtf2f1	general transcription factor IIF, polypeptide 1	2.15562	4.30221		1.06645	9.46034
Col6a2	collagen, type VI, alpha 2	3.20945	1.02768		1.04745	9.46
Dbp	D site albumin promoter binding protein	3.31308	4.30221		1.02221	0.398882
Plat	plasminogen activator, tissue	3.2925	3.49314		1.01923	9.46034
Klf12	Kruppel-like factor 12	2.59433	2.05535		0.991956	9.46034
Parp4	poly (ADP-ribose) polymerase family, member 4	2.48948	3.49314		0.965079	1.86525
5730455O13Rik	RIKEN cDNA 5730455O13 gene	2.35958	3.49314		0.912107	9.46034
Trim24	tripartite motif-containing 24	2.09841	3.49314		0.906839	1.86525
Myh10	myosin, heavy polypeptide 10, non-muscle	2.3978	4.30221		0.873071	9.46034
Abca8a	ATP-binding cassette, sub-family A (ABC1), member 8a	6.55561	3.49314		0.676994	9.46034
