# Supplementary material for: Mouse mammary stem cells express prognostic markers for triple-negative breast cancer
Source: Breast Cancer Res. 2015 Mar 4;17(1):31. doi: 10.1186/s13058-015-0539-6 (PMC4381533; doi:10.1186/s13058-015-0539-6)
Supplement: Additional file 9: — Top 100 genes most strongly downregulated in MaSCs compared to MYOs. [file 13058_2015_539_MOESM9_ESM.xlsx]

## Sheet: MYO genes
Additional File 9
Top 100 genes most strongly downregulated in MaSCs compared to MYOs
		Relative to MaSC expression
Gene symbol	Gene name	Fold change	FDR (%)
2510016G02Rik	RIKEN cDNA 2510016G02 gene	0.129718	4.0453
Arrdc3	Arrestin domain containing 3	0.152747	3.66306
5430411C19Rik	RIKEN cDNA 5430411C19 gene	0.154685	3.71069
Spock3	Sparc/osteonectin, cwcv and kazal-like domains proteoglycan 3	0.164749	4.02907
Rabepk	Rab9 effector protein with kelch motifs	0.165219	3.55525
Col9a1	Collagen, type IX, alpha 1	0.16938	4.0115
9130009M17Rik	RIKEN cDNA 9130009M17 gene	0.17809	3.35538
Opcml	Opioid binding protein/cell adhesion molecule-like	0.182249	3.29807
Saa1	Serum amyloid A 1	0.186345	2.90983
Cldn10a	Claudin 10	0.198919	3.14819
Dnajb4	DnaJ (Hsp40) homolog, subfamily B, member 4	0.200432	2.64858
Wisp1	WNT1 inducible signaling pathway protein 1	0.217944	2.78621
Auts2	Autism susceptibility candidate 2	0.228298	2.62013
BC003965	cDNA sequence BC003965	0.232226	1.85048
Prdx2	Peroxiredoxin 2	0.235669	2.14652
Neat1	RIKEN cDNA 2310043N10 gene	0.235688	2.01609
Ddit3	DNA-damage inducible transcript 3	0.237883	2.22735
4930456A14Rik	RIKEN cDNA 4930456A14 gene	0.239368	2.2092
D130051D11Rik	RIKEN cDNA D130051D11 gene	0.242756	2.57292
Setd8	SET domain containing (lysine methyltransferase) 8	0.243384	1.58195
Sox11	SRY-box containing gene 11	0.251117	1.54465
Fgf14	Fibroblast growth factor 14	0.252816	2.37914
E130308A19Rik	RIKEN cDNA E130308A19 gene	0.253572	3.9733
5330433J24Rik	RIKEN cDNA 5330433J24 gene	0.260552	1.54926
1110064A23Rik	RIKEN cDNA 1110064A23 gene	0.263984	1.7595
4930483J18Rik	RIKEN cDNA 4930483J18 gene	0.266106	2.06567
Gm15506	Predicted gene 15506	0.267731	1.54416
D730050C22Rik	RIKEN cDNA D730050C22 gene	0.273779	1.69102
4930579K19Rik	RIKEN cDNA 4930579K19 gene	0.274061	2.26965
A930011E06Rik	RIKEN cDNA A930011E06 gene	0.275026	1.60585
Xist	Inactive X specific transcripts	0.276562	1.54496
C130057M05Rik	RIKEN cDNA C130057M05 gene	0.280755	1.62899
4921531C22Rik	RIKEN cDNA 4921531C22 gene	0.281052	1.64685
4930563E18Rik	RIKEN cDNA 4930563E18 gene	0.281261	1.5437
Fam136a	RIKEN cDNA 2010309E21 gene	0.282768	1.54588
Id2	Inhibitor of DNA binding 2	0.283302	1.72566
4930572C08Rik	RIKEN cDNA 4930572C08 gene	0.287186	1.55586
3110005L21Rik	RIKEN cDNA 3110005L21 gene	0.290639	1.54363
D10Ertd638e	DNA segment, Chr 10, ERATO Doi 638, expressed	0.291094	1.55749
Gucy1a3	Guanylate cyclase 1, soluble, alpha 3	0.291456	1.65347
4930513N10Rik	RIKEN cDNA 4930513N10 gene	0.293236	1.74961
Ccdc58	Coiled-coil domain containing 58	0.293321	1.85751
C530014P21Rik	RIKEN cDNA C530014P21 gene	0.294481	1.72949
5730409N24Rik	RIKEN cDNA 5730409N24 gene	0.296438	1.57757
Pbx1	Pre B-cell leukemia transcription factor 1	0.296584	1.60993
A130010C12Rik	RIKEN cDNA A130010C12 gene	0.298498	1.54849
9930105H17Rik	RIKEN cDNA 6720475J19 gene	0.299799	1.57654
Trim72	Tripartite motif-containing 72	0.30204	1.7914
6330527O06Rik	RIKEN cDNA 6330527O06 gene	0.303771	3.25256
March3	Membrane-associated ring finger (C3HC4) 3	0.303897	1.65149
A930012N16Rik	RIKEN cDNA A930012N16 gene	0.304259	1.55057
Crispld1	Cysteine-rich secretory protein LCCL domain containing 1	0.308818	1.82367
AU014972	Expressed sequence AU014972	0.309587	1.69084
C230073G13Rik	RIKEN cDNA C230073G13 gene	0.310317	1.86751
AI316844	EST AI316844	0.310867	2.87054
9430053O09Rik	RIKEN cDNA 9430053O09 gene	0.311978	1.57086
Jmjd1c	Jumonji domain containing 1C	0.314248	1.71228
Dlx4	Distal-less homeobox 4	0.316625	1.57403
2610035D17Rik	RIKEN cDNA 2610035D17 gene	0.317479	2.19227
9530006C21Rik	RIKEN cDNA 9530006C21 gene	0.317915	2.02542
Dio2	Deiodinase, iodothyronine, type II	0.318224	1.73234
Trps1	Trichorhinophalangeal syndrome I	0.319528	2.15067
Pabpn1	Poly(A) binding protein, nuclear 1	0.321975	2.01599
Tmem191c	Transmembrane protein 191C	0.32384	3.87601
Il24	Interleukin 24	0.323877	2.24786
2310014F06Rik	RIKEN cDNA 2310014F06 gene	0.32459	1.73439
9930031P18Rik	RIKEN cDNA 9930031P18 gene	0.32624	2.69863
Terf2ip	Telomeric repeat binding factor 2, interacting protein	0.326611	1.93002
A230091C14Rik	RIKEN cDNA A230091C14 gene	0.328056	2.53876
D3Wsu167e	DNA segment, Chr 3, Wayne State University 167, expressed	0.328537	3.43106
Kirrel3	Kin of IRRE like 3 (Drosophila)	0.330215	2.63381
Cycs	Cytochrome c, somatic	0.330463	2.03307
Ifnz	Interferon zeta	0.333062	2.0802
5330423I11Rik	RIKEN cDNA 5330423I11 gene	0.333606	2.04336
Kcnq1ot1	KCNQ1 overlapping transcript 1	0.335322	2.39018
6430537K16Rik	RIKEN cDNA 6430537K16 gene	0.336182	1.83811
2900046D03Rik	RIKEN cDNA 2900046D03 gene	0.33777	4.00241
Slain2	SLAIN motif family, member 2	0.338001	3.46592
Hrasls5	HRAS-like suppressor family, member 5	0.338863	1.66998
C920021L13Rik	Predicted gene, 100042889	0.339548	3.07996
2610005L07Rik	RIKEN cDNA 6820431F20 gene	0.342343	2.25324
Pycard	PYD and CARD domain containing	0.342908	4.14335
6720401G13Rik	RIKEN cDNA 6720401G13 gene	0.343137	2.78869
Chi3l1	Chitinase 3-like 1	0.344822	2.2762
9030425L15Rik	RIKEN cDNA 9030425L15 gene	0.345479	1.93156
Zc3h4	Znc finger CCCH-type containing 4	0.345911	3.99368
7030407E18Rik	RIKEN cDNA 7030407E18 gene	0.346031	3.35397
Slc1a3	Solute carrier family 1 (glial high affinity glutamate transporter), member 3	0.346859	2.07991
2010109A12Rik	RIKEN cDNA 2010109A12 gene	0.347268	2.88096
4933423K11Rik	RIKEN cDNA 4933423K11 gene	0.348379	2.07155
4930539J05Rik	RIKEN cDNA 4930539J05 gene	0.349684	3.59859
Slc35e4	Solute carrier family 35, member E4	0.351893	2.27639
H3f3b	H3 histone, family 3B	0.355406	3.76407
6330522J23Rik	RIKEN cDNA 6330522J23 gene	0.355592	3.4235
3222402N08Rik	RIKEN cDNA 3222402N08 gene	0.355983	2.21497
AI131651	Expressed sequence AI131651	0.356477	3.3784
3110037C07Rik	RIKEN cDNA 3110037C07 gene	0.360275	3.83599
Apool	Apolipoprotein O-like	0.360342	3.5642
Rbmx	RNA binding motif protein, X chromosome	0.362052	4.02556
Mia1	Melanoma inhibitory activity 1	0.362623	3.69444

## Sheet: Sheet1
From	To	Gene Name
1417234_at	MMP11	matrix metallopeptidase 11
1419075_s_at	SAA1	serum amyloid A 1
1423071_x_at	6720475J19Rik	RIKEN cDNA 6720475J19 gene
1424217_at	Papola	poly (A) polymerase alpha
1424321_at	RfC4	replication factor C (activator 1) 4
1426147_s_at	Cldn10a	claudin 10
1427819_at	BCL2	predicted gene 3655; B-cell leukemia/lymphoma 2
1428083_at	Neat1	RIKEN cDNA 2310043N10 gene
1428571_at	COL9A1	collagen, type IX, alpha 1
1430357_at	Gm3835	predicted gene 14383; predicted gene 3835; predicted gene 14384; predicted gene 12950; predicted gene, 670915; H3 histone, family 3A; predicted gene 12657; predicted gene 6132; predicted gene 10257; predicted gene 7227; H3 histone, family 3B; predicted gene 6128; similar to histone; predicted gene 1986; predicted gene 6186; hypothetical protein LOC676337; predicted gene 6421; predicted gene 2198;…
1430362_at	5730409N24Rik	RIKEN cDNA 5730409N24 gene
1430493_at	2310061G22Rik	RIKEN cDNA 2310061G22 gene
1430503_at	6330522J23Rik	RIKEN cDNA 6330522J23 gene
1430548_at	4632419I22Rik	RIKEN cDNA 4632419I22 gene
1430557_at	4930434J08Rik	RIKEN cDNA 4930434J08 gene
1430654_at	NSUN3	NOL1/NOP2/Sun domain family member 3
1430661_at	MYL6B	myosin, light polypeptide 6B
1430690_at	5430411C19Rik	RIKEN cDNA 5430411C19 gene
1430906_at	2510016G02Rik	RIKEN cDNA 2510016G02 gene
1430918_at	2003-03-01	membrane-associated ring finger (C3HC4) 3
1430979_a_at	PRDX2	peroxiredoxin 2
1431402_at	KIRREL3	kin of IRRE like 3 (Drosophila)
1431623_at	1700023H06Rik	RIKEN cDNA 1700023H06 gene
1432352_at	LOC100044842	cyclin Y; similar to cyclin fold protein 1
1432655_at	3222402N08Rik	RIKEN cDNA 3222402N08 gene
1432680_at	9130009M17Rik	RIKEN cDNA 9130009M17 gene
1432711_at	4933425M03Rik	RIKEN cDNA 4933425M03 gene
1432865_at	D730050C22Rik	RIKEN cDNA D730050C22 gene
1432936_at	5330433J24Rik	RIKEN cDNA 5330433J24 gene
1433147_at	CALD1	caldesmon 1
1435152_at	LENG8	leukocyte receptor cluster (LRC) member 8
1435612_at	OPCML	opioid binding protein/cell adhesion molecule-like
1435708_at	GLS	glutaminase
1435747_at	FGF14	fibroblast growth factor 14
1436780_at	Ogt	O-linked N-acetylglucosamine (GlcNAc) transferase (UDP-N-acetylglucosamine:polypeptide-N-acetylglucosaminyl transferase)
1437498_at	Gm9971	predicted gene 9971
1437917_at	D530037H12Rik	RIKEN cDNA D530037H12 gene
1438245_at	NFIB	nuclear factor I/B
1438513_at	TATDN1	TatD DNase domain containing 1
1438783_at	LOC676013	prostate transmembrane protein, androgen induced 1; similar to Nedd4 WW binding protein 4
1438788_at	D5Wsu152e	DNA segment, Chr 5, Wayne State University 152, expressed
1438878_at	6430537K16Rik	RIKEN cDNA 6430537K16 gene
1439165_at	ARIH1	ariadne ubiquitin-conjugating enzyme E2 binding protein homolog 1 (Drosophila)
1439524_at	Dnajb4	DnaJ (Hsp40) homolog, subfamily B, member 4
1439543_at	1110064A23Rik	RIKEN cDNA 1110064A23 gene
1439839_at	D130051D11Rik	RIKEN cDNA D130051D11 gene
1439920_at	A430085M09Rik	RIKEN cDNA A430085M09 gene
1440026_at	LOC100044341	trichorhinophalangeal syndrome I (human); similar to Trps1 protein
1440037_at	LOC676870	pre B-cell leukemia transcription factor 1; region containing RIKEN cDNA 2310056B04 gene; pre B-cell leukemia transcription factor 1
1440260_at	Ccdc58	coiled-coil domain containing 58
1440387_at	2610005L07Rik	RIKEN cDNA 6820431F20 gene
1440431_at	MEIS1	Meis homeobox 1
1440563_at	2010111I01Rik	RIKEN cDNA 2010111I01 gene
1440619_at	MAPK8IP1	mitogen-activated protein kinase 8 interacting protein 1
1440863_at	Zfp329	zinc finger protein 329
1440925_at	rhoq	ras homolog gene family, member Q
1441039_at	4930532J02Rik	RIKEN cDNA 4930532J02 gene
1441085_at	RORA	RAR-related orphan receptor alpha
1441218_at	ttc21a	tetratricopeptide repeat domain 21A
1441229_at	D230019N24Rik	RIKEN cDNA D230019N24 gene
1441333_at	LOC100044341	trichorhinophalangeal syndrome I (human); similar to Trps1 protein
1441397_at	Pard3	par-3 (partitioning defective 3) homolog (C. elegans)
1441467_at	tspan5	tetraspanin 5
1441517_at	spred1	sprouty protein with EVH-1 domain 1, related sequence
1441643_at	2003-03-01	membrane-associated ring finger (C3HC4) 3
1442449_at	SLC6A2	solute carrier family 6 (neurotransmitter transporter, noradrenalin), member 2
1442609_at	Prkce	RIKEN cDNA 9630025F12 gene; protein kinase C, epsilon
1442859_at	spred1	sprouty protein with EVH-1 domain 1, related sequence
1443026_at	B130020M22Rik	RIKEN cDNA B130020M22 gene
1443062_at	AUTS2	autism susceptibility candidate 2
1443161_at	LOC100044341	trichorhinophalangeal syndrome I (human); similar to Trps1 protein
1443183_at	HUWE1	HECT, UBA and WWE domain containing 1
1443385_at	A930012N16Rik	RIKEN cDNA A930012N16 gene
1443534_at	Mbnl1	muscleblind-like 1 (Drosophila)
1443547_at	SLC10A1	solute carrier family 10 (sodium/bile acid cotransporter family), member 1
1443592_at	AA617406	expressed sequence AA617406
1443683_at	PTPRJ	protein tyrosine phosphatase, receptor type, J; predicted gene 13768; predicted gene 13767
1443897_at	DDIT3	DNA-damage inducible transcript 3
1444267_at	XPR1	xenotropic and polytropic retrovirus receptor 1
1444565_at	BB166591	expressed sequence BB166591
1444598_at	ETV6	ets variant gene 6 (TEL oncogene)
1444692_at	AI316844	EST AI316844
1444800_at	NFIB	nuclear factor I/B
1444808_at	pawr	PRKC, apoptosis, WT1, regulator
1444992_at	AI120166	expressed sequence AI120166
1445256_at	vcl	vinculin
1445273_at	D10Ertd638e	DNA segment, Chr 10, ERATO Doi 638, expressed
1446300_at	trim72	tripartite motif-containing 72
1446490_at	ptbp2	polypyrimidine tract binding protein 2
1446493_at	LOC636856	similar to Dual specificity protein phosphatase CDC14A (CDC14 cell division cycle 14 homolog A); CDC14 cell division cycle 14 homolog A (S. cerevisiae)
1446856_at	D3Wsu167e	DNA segment, Chr 3, Wayne State University 167, expressed
1447105_at	NMT1	N-myristoyltransferase 1
1447231_at	SLC8A1	solute carrier family 8 (sodium/calcium exchanger), member 1
1447347_at	APP	amyloid beta (A4) precursor protein
1447402_at	ATXN1	ataxin 1
1447510_at	C530014P21Rik	RIKEN cDNA C530014P21 gene
1447567_at	D130007H15Rik	RIKEN cDNA D130007H15 gene
1449979_a_at	SPOCK3	sparc/osteonectin, cwcv and kazal-like domains proteoglycan 3
1453415_at	Gm10762	predicted gene 10762
1453603_at	2700022O18Rik	RIKEN cDNA 2700022O18 gene
1453764_at	3110021N24Rik	RIKEN cDNA 3110021N24 gene
1453858_at	SLC35A2	solute carrier family 35 (UDP-galactose transporter), member A2
1454449_at	RABEPK	Rab9 effector protein with kelch motifs
1454450_at	4930572C08Rik	RIKEN cDNA 4930572C08 gene
1455190_at	gng7	guanine nucleotide binding protein (G protein), gamma 7
1455773_at	PICALM	phosphatidylinositol binding clathrin assembly protein
1456400_at	Terf2ip	telomeric repeat binding factor 2, interacting protein
1456662_at	AA386476	expressed sequence AA386476
1456705_at	Zfp532	zinc finger protein 532
1456912_at	Zfp691	zinc finger protein 691
1457214_at	NCOA3	nuclear receptor coactivator 3
1457334_at	C130057M05Rik	RIKEN cDNA C130057M05 gene
1457457_at	SLAIN2	SLAIN motif family, member 2
1457944_at	ETV6	ets variant gene 6 (TEL oncogene)
1458041_at	C80360	expressed sequence C80360
1458051_at	A230048O21Rik	RIKEN cDNA A230048O21 gene
1458058_at	7030407E18Rik	RIKEN cDNA 7030407E18 gene
1458159_at	PEBP1	phosphatidylethanolamine binding protein 1
1458489_at	Prkag1	protein kinase, AMP-activated, gamma 1 non-catalytic subunit
1458496_at	CYB561	cytochrome b-561
1458525_at	APP	amyloid beta (A4) precursor protein
1458710_at	POLR2A	polymerase (RNA) II (DNA directed) polypeptide A
1458830_at	FGF14	fibroblast growth factor 14
1458957_at	Pdxk-ps	predicted gene 9743
1459078_at	Rbpms	RNA binding protein gene with multiple splicing
1459145_at	A930033H14Rik	RIKEN cDNA A930033H14 gene
1459219_at	RAPGEF2	Rap guanine nucleotide exchange factor (GEF) 2
1459253_at	arrdc3	arrestin domain containing 3
1459774_at	tspan5	tetraspanin 5
1459779_s_at	Setd8	SET domain containing (lysine methyltransferase) 8; predicted gene 8590
1460298_at	4930483J18Rik	RIKEN cDNA 4930483J18 gene
