# Supplementary material for: Mouse mammary stem cells express prognostic markers for triple-negative breast cancer
Source: Breast Cancer Res. 2015 Mar 4;17(1):31. doi: 10.1186/s13058-015-0539-6 (PMC4381533; doi:10.1186/s13058-015-0539-6)
Supplement: Additional file 11: — Overlap of MaSC-specific genes with published stem cell gene signatures [ 15 - 17 , 40 , 41 ]. [file 13058_2015_539_MOESM11_ESM.xlsx]

## Sheet: VENNY - adult stem cell genes
Additional File 11
Shared with MaSC gene signature
Stingl et al (2006)	Pece et al (2010)	Lim et al (2010)
Fabp4	Bcl11B	9030425E11Rik
	Bcr	Actg2
	Col18A1	Aebp1
	Eppk1	Akap2
	Ewsr1	Angptl2
	Gltscr2	Ankrd1
	Hexa	Bcor
	Krt15	Ccnd2
	Mical3	Cd36
	Ngfr	Cdh13
	Ntn4	Clip3
	Pdlim5	Col12a1
	Rbm25	Col17a1
	Sfrp1	Col18a1
	Sh3Bgr	Col5a2
	Sh3Kbp1	Cpne8
	Tubb2B	Dpysl3
		Dst
		Ebf3
		Efcab1
		Elk3
		Epas1
		Gsn
		Jam2
		Lgals1
		Lims2
		Lmod1
		Mme
		Mxra7
		Myh11
		Ngfr
		Nrp2
		Osr1
		Oxtr
		Pamr1
		Pcdh7
		Postn
		Ppp1r14a
		Rarres2
		Sgcb
		She
		Tcf4
		Thy1
		Tns1
		Trim9
		Tshz2
		Tshz3
		Vim
		Vsnl1
		Wipf1

## Sheet: VENNY - embryonic data sets
Shared with MaSC gene signature
Wansbury et al (2011)		Spike et al (2012)
MBE	MBM	fMaSC (vs fStr)	fStr (vs fMaSC)	fMaSC (vs aMaSC)	aMaSC (vs fMaSC)
Apc	9030425E11Rik	Chn2	9030425E11Rik	4930534B04Rik	4933439F18Rik
Ccnd2	Adam12	Depdc6	Ccdc141	Abca8a	Aifm2
Cdh13	Cd93	Dsp	Cd36	Add1	Aqp1
Col17a1	Cdh5	Gfra1	Cmah	Cdc5l	Arhgap23
Dst	Cldn5	Kcna1	Col12a1	Chn2	Btbd19
Eppk1	Col15a1	Krt15	Col6a2	Col15a1	Camta1
Mbp	Col5a2	Lgr5	Dab2	Col5a2	Cdh13
Mllt3	Ctla2a	Mbp	Dclk1	Cyp2j9	Cdh5
Mtap7	Dab2	Mtap7	Ebf3	Daam2	Cldn5
Nkain2	Dlc1	Nkain2	Fabp4	Efcab1	Cntn2
Odz2	Dpysl2	Palmd	Filip1	Gfra1	Col17a1
Olfm1	Ebf3	Plp1	Flt1	Gfra2	Col6a2
Pcdh7	Emcn	Prkcq	Jph2	Golph3l	Cpne8
Ptgfrn	Flt1	Sema3b	Klf12	Incenp	Ctla2a
Sh3d19	Gimap6	Sfrp1	Ldb2	Itsn1	Dclk1
Vsnl1	Gpm6a	Slc35f1	Mmp23	Kcna1	Dst
	Gpr116	Sox10	Ogn	Ldb2	Emcn
	Grik3		Pamr1	Lgr5	Epas1
	Gsn		Phactr2	Limch1	Erg
	Hexa		Plat	Mbp	Fabp4
	Klf12		Plcb1	Mmp23	Flt1
	Ldb2		Ppp1r14a	Mtap6	Gimap6
	Msn		Samd4	Myh10	Gpatch4
	Myct1		Stom	Ngfr	Gpr116
	Myo1c		Tek	Nr2f2	Htr1d
	Nfix		Tfpi	Ogn	Jam2
	Nrp2		Thy1	Pamr1	Jph2
	Ogn		Tmem45a	Pdcd6ip	Krt15
	Pecam1		Tns1	Phactr2	Krt42
	Plvap		Trim9	Plp1	Lmod1
	Ptprb		Tshz2	Postn	Lrrfip1
	Samd4		Wscd2	Prkcq	Ltbp2
	Syt11			Pter	Mical3
	Tcf4			Ptpn13	Mtap1b
	Tek			Rbm25	Myct1
	Tfpi			Rfc1	Myh11
	Thbd			Samd4	Nexn
	Tm6sf1			Scaper	Nf2
	Tshz3			Sema3b	Nr1d1
	Wipf1			Sfrp1	Ntn4
	Wscd2			Sh3kbp1	Nts
				Slc35f1	Odz2
				Slc44a1	Pecam1
				Smc2	Plec
				Snx18	Plvap
				Stk39	Ppp1r14a
				Tex9	Ptprb
				Tnc	S1pr1
				Tpr	Slco2a1
				Trim2	Syt12
				Wwp1	Thap7
				Zeb2	Tns1
					Wscd2
					Zmat2

## Sheet: p values
Hypergeometric testing of overlap between MaSCs and other gene lists
Gene signature	Number of genes in list	Number of overlapping genes	p value
Pece	854	17	0.02
Lim	489	50	0
Stingl	4	1	0.000933245
MBE Wansbury	570	16	0.00099218
fetal MaSC Spike	869	17	0.0277	fetal MaSC signature derived by comparison to Spike fetal stroma
MBM Wansbury	482	41	0
fetal Stroma Spike	812	31	1.4159e-08
fetal MaSC Spike	2359	52	2.50149e-05	fetal MaSC signature derived by comparison to Spike adult MaSCs
adult MaSC Spike	1125	54	0
