# Supplementary material for: Mouse mammary stem cells express prognostic markers for triple-negative breast cancer
Source: Breast Cancer Res. 2015 Mar 4;17(1):31. doi: 10.1186/s13058-015-0539-6 (PMC4381533; doi:10.1186/s13058-015-0539-6)
Supplement: Additional file 12: — Table of Pearson correlations for gene expression in MaSCs analysed at single cell resolution. [file 13058_2015_539_MOESM12_ESM.xlsx]

## Sheet: Pearson correlations
Additional File 12
Gene-Symbol	Gene-Symbol	r-value	z-value	p-value
Gfra2	Krt15	0.0952	0.0955	p<0.90
Gfra2	Lgals1	-0.3258	-0.3381	p<0.90
Gfra2	Cdh5	-0.3353	-0.3488	p<0.90
Gfra2	Tnc	-0.2002	-0.2029	p<0.90
Gfra2	Pdgfb	-0.0253	-0.0253	p<0.90
Gfra2	Zeb2	0.0552	0.0552	p<0.90
Gfra2	Nfatc1	-0.0438	-0.0438	p<0.90
Gfra2	Lgr5	-0.0448	-0.0448	p<0.90
Gfra2	Ptprz1	-0.2536	-0.2592	p<0.90
Gfra2	Vim	-0.0468	-0.0469	p<0.90
Gfra2	Ptprb	-0.3578	-0.3743	p<0.90
Krt15	Lgals1	0.3531	0.3689	p<0.90
Krt15	Cdh5	-0.1846	-0.1868	p<0.90
Krt15	Tnc	0.265	0.2715	p<0.90
Krt15	Pdgfb	0.0913	0.0916	p<0.90
Krt15	Zeb2	0.1338	0.1346	p<0.90
Krt15	Nfatc1	0.1877	0.19	p<0.90
Krt15	Lgr5	-0.0158	-0.0158	p<0.90
Krt15	Ptprz1	-0.064	-0.0641	p<0.90
Krt15	Vim	-0.2397	-0.2445	p<0.90
Krt15	Ptprb	-0.2226	-0.2264	p<0.90
Lgals1	Cdh5	0.089	0.0892	p<0.90
Lgals1	Tnc	0.4052	0.4299	p<0.90
Lgals1	Pdgfb	-0.0269	-0.0269	p<0.90
Lgals1	Zeb2	0.1854	0.1875	p<0.90
Lgals1	Nfatc1	0.207	0.21	p<0.90
Lgals1	Lgr5	0.0448	0.0448	p<0.90
Lgals1	Ptprz1	0.2527	0.2583	p<0.90
Lgals1	Vim	-0.1209	-0.1215	p<0.90
Lgals1	Ptprb	0.0009	0.0009	p<0.90
Cdh5	Tnc	0.4694	0.5094	p<0.90
Cdh5	Pdgfb	0.2585	0.2645	p<0.90
Cdh5	Zeb2	-0.0001	-0.0001	p<0.90
Cdh5	Nfatc1	0.0521	0.0522	p<0.90
Cdh5	Lgr5	-0.1178	-0.1183	p<0.90
Cdh5	Ptprz1	0.3956	0.4184	p<0.90
Cdh5	Vim	-0.3951	-0.4178	p<0.90
Cdh5	Ptprb	0.253	0.2586	p<0.90
Tnc	Pdgfb	0.2569	0.2628	p<0.90
Tnc	Zeb2	0.249	0.2544	p<0.90
Tnc	Nfatc1	0.3589	0.3756	p<0.90
Tnc	Lgr5	-0.1131	-0.1136	p<0.90
Tnc	Ptprz1	0.3358	0.3494	p<0.90
Tnc	Vim	-0.3426	-0.357	p<0.90
Tnc	Ptprb	0.1246	0.1253	p<0.90
Pdgfb	Zeb2	0.3284	0.3411	p<0.90
Pdgfb	Nfatc1	0.2717	0.2786	p<0.90
Pdgfb	Lgr5	0.0893	0.0895	p<0.90
Pdgfb	Ptprz1	0.3696	0.3879	p<0.90
Pdgfb	Vim	0.2301	0.2343	p<0.90
Pdgfb	Ptprb	-0.0642	-0.0643	p<0.90
Zeb2	Nfatc1	0.1013	0.1017	p<0.90
Zeb2	Lgr5	-0.1426	-0.1436	p<0.90
Zeb2	Ptprz1	0.0009	0.0009	p<0.90
Zeb2	Vim	-0.124	-0.1247	p<0.90
Zeb2	Ptprb	-0.1798	-0.1817	p<0.90
Nfatc1	Lgr5	0.3287	0.3413	p<0.90
Nfatc1	Ptprz1	0.2084	0.2115	p<0.90
Nfatc1	Vim	0.135	0.1359	p<0.90
Nfatc1	Ptprb	-0.0474	-0.0475	p<0.90
Lgr5	Ptprz1	0.4578	0.4945	p<0.90
Lgr5	Vim	0.3186	0.3301	p<0.90
Lgr5	Ptprb	-0.0739	-0.0741	p<0.90
Ptprz1	Vim	-0.0107	-0.0107	p<0.90
Ptprz1	Ptprb	0.3329	0.3461	p<0.90
Vim	Ptprb	0.0023	0.0023	p<0.90
