# Supplementary material for: Mouse mammary stem cells express prognostic markers for triple-negative breast cancer
Source: Breast Cancer Res. 2015 Mar 4;17(1):31. doi: 10.1186/s13058-015-0539-6 (PMC4381533; doi:10.1186/s13058-015-0539-6)
Supplement: Additional file 15: — Univariate analysis of prognostic factors in the Karn dataset. [file 13058_2015_539_MOESM15_ESM.xlsx]

## Sheet: Univariate analysis
Additional File 15
Variable		No of patients	Hazard Ratio	95% CI	P-value
MaSC signature	High vs Low	197 vs 382	2.165	1.59-2.93	5.78e-07
Lymph node status	LNN vs LNP	276 vs 128	1.363	0.85-2.81	0.198
Age	>50 vs <=50	197 vs 252	1.122	0.81-1.54	0.4747
Tumour size	<2cm vs > 2cm	114 vs 346	1.412	0.92-2.05	0.07
Histological grading	G3 vs G1&G2	337 vs 128	1.307	0.91-1.87	0.145
